# Supplementary material for: trans-1-Phenyl­pyrrolidine-2,5-dicarbo­nitrile
Source: Acta Crystallogr Sect E Struct Rep Online. 2010 Jan 16;66(Pt 2):o379. doi: 10.1107/S1600536810001479 (PMC2979938; doi:10.1107/S1600536810001479)
Supplement: Supplementary file 1 [file e-66-0o379-sup1.cif]

##############################################################################
###                                                                        ###
###        Electronic paper (Acta Crystallographica Section E)             ###
###                                                                        ###
##############################################################################
#                                                                            #
# This CIF contains the data in a paper accepted for publication in Acta     #
# Crystallographica Section E. It conforms to the requirements of Notes      #
# for Authors for Section E, and has been peer reviewed under the auspices   #
# of the IUCr Commission on Journals.                                        #
#                                                                            #
# Full details of the Crystallographic Information File format               #
# are given in the paper "The Crystallographic Information File (CIF):       #
# a New Standard Archive File for Crystallography" by S. R. Hall, F. H.      #
# Allen and I. D. Brown [Acta Cryst. (1991), A47, 655-685].                  #
#                                                                            #
# The current version of the core CIF dictionary is obtainable from          #
# ftp://ftp.iucr.org/pub/cif_core.dic. The current version number is 2.4.    #
#                                                                            #
# Software is freely available for graphical display of the structure(s) in  #
# this CIF.  For information consult the CIF home page http://www.iucr.org/  #
# cif/home.html                                                              #
#                                                                            #
# This file may be used for bona fide research purposes within the           #
# scientific community so long as proper attribution is given to the journal # 
# article from which it was obtained.                                        #
#                                                                            #
##############################################################################
                                             
data_I
_audit_creation_method     SHELXL97
_chemical_name_systematic
;
<i>trans</i>-1-Phenylpyrrolidine-2,5-dicarbonitrile
;
_chemical_name_common     ?
_chemical_formula_moiety     'C12 H11 N3'
_chemical_formula_sum     'C12 H11 N3'
_chemical_formula_iupac     'C12 H11 N3'
_chemical_formula_weight     197.236
_chemical_melting_point_gt     ?
_chemical_melting_point_lt     ?
_symmetry_cell_setting     orthorhombic
_symmetry_space_group_name_H-M     'P b c a'
_symmetry_space_group_name_Hall     '-P 2ac 2ab'
loop_
    _symmetry_equiv_pos_as_xyz
    'x, y, z'
    '-x+1/2, -y, z+1/2'
    'x+1/2, -y+1/2, -z'
    '-x, y+1/2, -z+1/2'
    '-x, -y, -z'
    'x-1/2, y, -z-1/2'
    '-x-1/2, y-1/2, z'
    'x, -y-1/2, z-1/2'
_cell_length_a     9.18070(10)
_cell_length_b     14.5693(2)
_cell_length_c     15.7576(2)
_cell_angle_alpha     90.00
_cell_angle_beta     90.00
_cell_angle_gamma     90.00
_cell_volume     2107.68(5)
_cell_formula_units_Z     8
_cell_measurement_reflns_used     9019
_cell_measurement_theta_min     3.134
_cell_measurement_theta_max     27.485
_cell_measurement_temperature     200(2)
_exptl_crystal_description     block
_exptl_crystal_colour     colourless
_exptl_crystal_size_max     0.33
_exptl_crystal_size_mid     0.18
_exptl_crystal_size_min     0.15
_exptl_crystal_density_diffrn     1.24316(3)
_exptl_crystal_density_meas     ?
_exptl_crystal_density_method     'not measured'
_exptl_crystal_F_000     832
_exptl_absorpt_coefficient_mu     0.077
_exptl_absorpt_correction_type     none
_exptl_absorpt_process_details     ?
_exptl_absorpt_correction_T_min     ?
_exptl_absorpt_correction_T_max     ?
_exptl_special_details
;
;
_diffrn_ambient_temperature     200(2)
_diffrn_radiation_type     MoK\a
_diffrn_radiation_wavelength     0.71073
_diffrn_radiation_source     'rotating anode'
_diffrn_radiation_monochromator     'MONTEL, graded multilayered X-ray optics'
_diffrn_measurement_device_type     'Nonius KappaCCD'
_diffrn_measurement_device     '95mm CCD camera on \k-goniostat'
_diffrn_measurement_method
                            'CCD; rotation images; thick slices, phi/omega-scan'
_diffrn_detector_area_resol_mean     9
_diffrn_reflns_number     16161
_diffrn_reflns_av_R_equivalents     0.0223
_diffrn_reflns_av_sigmaI/netI     0.0158
_diffrn_reflns_theta_min     3.41
_diffrn_reflns_theta_max     27.49
_diffrn_reflns_theta_full     27.49
_diffrn_measured_fraction_theta_max     0.998
_diffrn_measured_fraction_theta_full     0.998
_diffrn_reflns_limit_h_min     -11
_diffrn_reflns_limit_h_max     11
_diffrn_reflns_limit_k_min     -18
_diffrn_reflns_limit_k_max     18
_diffrn_reflns_limit_l_min     -20
_diffrn_reflns_limit_l_max     20
_diffrn_standards_number     0
_diffrn_standards_interval_count     .
_diffrn_standards_interval_time     .
_diffrn_standards_decay_%     ?
_refine_special_details
;
Refinement of <i>F</i>^2^ against ALL reflections. The weighted <i>R</i>-factor
<i>wR</i> and goodness of fit <i>S</i> are based on <i>F</i>^2^, conventional
<i>R</i>-factors <i>R</i> are based on <i>F</i>, with <i>F</i> set to zero for
negative <i>F</i>^2^. The threshold expression of <i>F</i>^2^ >
2<i>\s</i>(<i>F</i>^2^) is used only for calculating <i>R</i>-factors(gt)
<i>etc</i>. and is not relevant to the choice of reflections for refinement.
<i>R</i>-factors based on <i>F</i>^2^ are statistically about twice as large
as those based on <i>F</i>, and <i>R</i>-factors based on all data will be
even larger.
;
_reflns_number_total     2413
_reflns_number_gt     2109
_reflns_threshold_expression     I>2sigma(I)
_refine_ls_structure_factor_coef     Fsqd
_refine_ls_matrix_type     full
_refine_ls_R_factor_all     0.0452
_refine_ls_R_factor_gt     0.0391
_refine_ls_wR_factor_gt     0.1026
_refine_ls_wR_factor_ref     0.1070
_refine_ls_goodness_of_fit_ref     1.055
_refine_ls_restrained_S_all     1.055
_refine_ls_number_reflns     2413
_refine_ls_number_parameters     136
_refine_ls_number_restraints     0
_refine_ls_hydrogen_treatment     constr
_refine_ls_weighting_scheme     calc
_refine_ls_weighting_details
         'calc w=1/[\s^2^(Fo^2^)+(0.0490P)^2^+0.5393P] where P=(Fo^2^+2Fc^2^)/3'
_atom_sites_solution_hydrogens     geom
_atom_sites_solution_primary     direct
_atom_sites_solution_secondary     difmap
_refine_ls_shift/su_max     0.000
_refine_ls_shift/su_mean     0.000
_refine_diff_density_max     0.142
_refine_diff_density_min     -0.181
_refine_ls_extinction_method     none
_refine_ls_extinction_coef     ?
loop_
    _atom_type_symbol
    _atom_type_description
    _atom_type_scat_dispersion_real
    _atom_type_scat_dispersion_imag
    _atom_type_scat_source
    'C' 'C' 0.0033 0.0016
                         'International Tables Vol C Tables 4.2.6.8 and 6.1.1.4'
    'H' 'H' 0.0000 0.0000
                         'International Tables Vol C Tables 4.2.6.8 and 6.1.1.4'
    'N' 'N' 0.0061 0.0033
                         'International Tables Vol C Tables 4.2.6.8 and 6.1.1.4'
_computing_data_collection     'COLLECT (Hooft, 2004)'
_computing_cell_refinement     'SCALEPACK (Otwinowski & Minor, 1997)'
_computing_data_reduction     'DENZO and SCALEPACK (Otwinowski & Minor, 1997)'
_computing_structure_solution     'SIR97 (Altomare <i>et al.</i>, 1999)'
_computing_structure_refinement     'SHELXL97 (Sheldrick, 2008)'
_computing_molecular_graphics     'ORTEP-3 (Farrugia, 1997)'
_computing_publication_material     'PLATON (Spek, 2009)'
loop_
    _atom_site_type_symbol
    _atom_site_label
    _atom_site_fract_x
    _atom_site_fract_y
    _atom_site_fract_z
    _atom_site_U_iso_or_equiv
    _atom_site_adp_type
    _atom_site_calc_flag
    _atom_site_refinement_flags
    _atom_site_occupancy
    _atom_site_disorder_assembly
    _atom_site_disorder_group
    N N1 0.91889(10) 0.12762(7) 0.48710(6) 0.0339(2) Uani d . 1 . .
    N N2 0.63244(13) 0.15665(9) 0.34906(8) 0.0515(3) Uani d . 1 . .
    N N3 1.27530(11) 0.14135(8) 0.55151(7) 0.0460(3) Uani d . 1 . .
    C C1 0.84192(11) 0.11277(7) 0.56211(6) 0.0289(2) Uani d . 1 . .
    C C2 0.71584(12) 0.05831(8) 0.56245(7) 0.0331(3) Uani d . 1 . .
    H H2 0.6806 0.0329 0.5109 0.040 Uiso calc R 1 . .
    C C3 0.64254(13) 0.04149(8) 0.63784(8) 0.0395(3) Uani d . 1 . .
    H H3 0.5569 0.0049 0.6373 0.047 Uiso calc R 1 . .
    C C4 0.69229(13) 0.07717(9) 0.71358(8) 0.0414(3) Uani d . 1 . .
    H H4 0.6423 0.0647 0.7651 0.050 Uiso calc R 1 . .
    C C5 0.81566(13) 0.13119(9) 0.71352(7) 0.0393(3) Uani d . 1 . .
    H H5 0.8501 0.1561 0.7655 0.047 Uiso calc R 1 . .
    C C6 0.89031(12) 0.14984(8) 0.63898(7) 0.0338(3) Uani d . 1 . .
    H H6 0.9744 0.1878 0.6401 0.041 Uiso calc R 1 . .
    C C7 0.87833(12) 0.08771(7) 0.40605(6) 0.0313(2) Uani d . 1 . .
    H H7 0.8707 0.0195 0.4112 0.038 Uiso calc R 1 . .
    C C8 1.00567(13) 0.11327(8) 0.34813(7) 0.0385(3) Uani d . 1 . .
    H H8A 1.0857 0.0680 0.3527 0.046 Uiso calc R 1 . .
    H H8B 0.9742 0.1176 0.2882 0.046 Uiso calc R 1 . .
    C C9 1.05183(14) 0.20663(8) 0.38243(8) 0.0405(3) Uani d . 1 . .
    H H9A 0.9888 0.2561 0.3598 0.049 Uiso calc R 1 . .
    H H9B 1.1544 0.2202 0.3676 0.049 Uiso calc R 1 . .
    C C10 1.03301(11) 0.19671(7) 0.47859(7) 0.0326(3) Uani d . 1 . .
    H H10 1.0003 0.2562 0.5038 0.039 Uiso calc R 1 . .
    C C11 0.73934(13) 0.12635(8) 0.37363(7) 0.0349(3) Uani d . 1 . .
    C C12 1.16995(12) 0.16549(7) 0.51982(7) 0.0342(3) Uani d . 1 . .
loop_
    _atom_site_aniso_label
    _atom_site_aniso_U_11
    _atom_site_aniso_U_22
    _atom_site_aniso_U_33
    _atom_site_aniso_U_12
    _atom_site_aniso_U_13
    _atom_site_aniso_U_23
    N1 0.0323(5) 0.0433(5) 0.0262(5) -0.0116(4) 0.0000(4) 0.0001(4)
    N2 0.0473(7) 0.0588(7) 0.0483(6) 0.0060(5) -0.0134(5) -0.0106(5)
    N3 0.0382(6) 0.0456(6) 0.0542(7) -0.0001(5) -0.0083(5) -0.0055(5)
    C1 0.0275(5) 0.0320(5) 0.0270(5) 0.0013(4) -0.0005(4) 0.0025(4)
    C2 0.0315(6) 0.0356(6) 0.0321(5) -0.0039(4) 0.0000(4) -0.0001(4)
    C3 0.0342(6) 0.0412(6) 0.0432(6) -0.0030(5) 0.0068(5) 0.0056(5)
    C4 0.0421(7) 0.0493(7) 0.0327(6) 0.0067(5) 0.0094(5) 0.0067(5)
    C5 0.0426(7) 0.0476(6) 0.0277(5) 0.0067(5) -0.0022(5) -0.0020(5)
    C6 0.0311(6) 0.0391(6) 0.0311(6) 0.0004(4) -0.0027(4) -0.0014(4)
    C7 0.0351(6) 0.0322(5) 0.0267(5) -0.0007(4) 0.0003(4) 0.0000(4)
    C8 0.0388(6) 0.0453(7) 0.0315(6) 0.0038(5) 0.0070(5) 0.0045(5)
    C9 0.0384(6) 0.0427(6) 0.0405(6) -0.0041(5) 0.0031(5) 0.0128(5)
    C10 0.0290(5) 0.0310(5) 0.0379(6) -0.0032(4) 0.0005(4) 0.0036(4)
    C11 0.0387(6) 0.0369(6) 0.0289(5) -0.0030(5) -0.0031(5) -0.0057(4)
    C12 0.0328(6) 0.0312(5) 0.0388(6) -0.0052(4) 0.0003(5) -0.0022(4)
_geom_special_details
;
All e.s.d.'s (except the e.s.d. in the dihedral angle between two l.s. planes)
are estimated using the full covariance matrix. The cell e.s.d.'s are taken
into account individually in the estimation of e.s.d.'s in distances, angles
and torsion angles; correlations between e.s.d.'s in cell parameters are only
used when they are defined by crystal symmetry. An approximate (isotropic)
treatment of cell e.s.d.'s is used for estimating e.s.d.'s involving l.s.
planes.
;
loop_
    _geom_bond_atom_site_label_1
    _geom_bond_atom_site_label_2
    _geom_bond_site_symmetry_2
    _geom_bond_distance
    _geom_bond_publ_flag
    N1 C1 . 1.3939(13) ?
    N1 C7 . 1.4519(14) ?
    N1 C10 . 1.4591(13) ?
    N2 C11 . 1.1437(16) ?
    N3 C12 . 1.1438(16) ?
    C1 C6 . 1.3987(15) ?
    C1 C2 . 1.4034(15) ?
    C2 C3 . 1.3873(15) ?
    C2 H2 . 0.9500 ?
    C3 C4 . 1.3796(18) ?
    C3 H3 . 0.9500 ?
    C4 C5 . 1.3791(18) ?
    C4 H4 . 0.9500 ?
    C5 C6 . 1.3868(16) ?
    C5 H5 . 0.9500 ?
    C6 H6 . 0.9500 ?
    C7 C11 . 1.4853(16) ?
    C7 C8 . 1.5291(15) ?
    C7 H7 . 1.0000 ?
    C8 C9 . 1.5238(17) ?
    C8 H8A . 0.9900 ?
    C8 H8B . 0.9900 ?
    C9 C10 . 1.5320(16) ?
    C9 H9A . 0.9900 ?
    C9 H9B . 0.9900 ?
    C10 C12 . 1.4864(15) ?
    C10 H10 . 1.0000 ?
loop_
    _geom_angle_atom_site_label_1
    _geom_angle_atom_site_label_2
    _geom_angle_atom_site_label_3
    _geom_angle_site_symmetry_1
    _geom_angle_site_symmetry_3
    _geom_angle
    _geom_angle_publ_flag
    C1 N1 C7 . . 123.63(9) ?
    C1 N1 C10 . . 123.29(9) ?
    C7 N1 C10 . . 112.31(8) ?
    N1 C1 C6 . . 120.89(10) ?
    N1 C1 C2 . . 120.60(9) ?
    C6 C1 C2 . . 118.49(10) ?
    C3 C2 C1 . . 120.22(10) ?
    C3 C2 H2 . . 119.9 ?
    C1 C2 H2 . . 119.9 ?
    C4 C3 C2 . . 120.91(11) ?
    C4 C3 H3 . . 119.5 ?
    C2 C3 H3 . . 119.5 ?
    C5 C4 C3 . . 119.10(11) ?
    C5 C4 H4 . . 120.5 ?
    C3 C4 H4 . . 120.5 ?
    C4 C5 C6 . . 121.22(11) ?
    C4 C5 H5 . . 119.4 ?
    C6 C5 H5 . . 119.4 ?
    C5 C6 C1 . . 120.06(11) ?
    C5 C6 H6 . . 120.0 ?
    C1 C6 H6 . . 120.0 ?
    N1 C7 C11 . . 111.78(9) ?
    N1 C7 C8 . . 103.38(9) ?
    C11 C7 C8 . . 111.05(9) ?
    N1 C7 H7 . . 110.2 ?
    C11 C7 H7 . . 110.2 ?
    C8 C7 H7 . . 110.2 ?
    C9 C8 C7 . . 102.62(9) ?
    C9 C8 H8A . . 111.2 ?
    C7 C8 H8A . . 111.2 ?
    C9 C8 H8B . . 111.2 ?
    C7 C8 H8B . . 111.2 ?
    H8A C8 H8B . . 109.2 ?
    C8 C9 C10 . . 103.60(9) ?
    C8 C9 H9A . . 111.0 ?
    C10 C9 H9A . . 111.0 ?
    C8 C9 H9B . . 111.0 ?
    C10 C9 H9B . . 111.0 ?
    H9A C9 H9B . . 109.0 ?
    N1 C10 C12 . . 110.86(9) ?
    N1 C10 C9 . . 103.71(9) ?
    C12 C10 C9 . . 111.46(9) ?
    N1 C10 H10 . . 110.2 ?
    C12 C10 H10 . . 110.2 ?
    C9 C10 H10 . . 110.2 ?
    N2 C11 C7 . . 179.49(13) ?
    N3 C12 C10 . . 179.91(15) ?
loop_
    _geom_torsion_atom_site_label_1
    _geom_torsion_atom_site_label_2
    _geom_torsion_atom_site_label_3
    _geom_torsion_atom_site_label_4
    _geom_torsion_site_symmetry_1
    _geom_torsion_site_symmetry_2
    _geom_torsion_site_symmetry_3
    _geom_torsion_site_symmetry_4
    _geom_torsion
    _geom_torsion_publ_flag
    C7 N1 C1 C6 . . . . 177.08(10) ?
    C10 N1 C1 C6 . . . . -13.76(16) ?
    C7 N1 C1 C2 . . . . -1.36(16) ?
    C10 N1 C1 C2 . . . . 167.81(10) ?
    N1 C1 C2 C3 . . . . 177.94(10) ?
    C6 C1 C2 C3 . . . . -0.53(16) ?
    C1 C2 C3 C4 . . . . -0.45(18) ?
    C2 C3 C4 C5 . . . . 0.83(18) ?
    C3 C4 C5 C6 . . . . -0.22(18) ?
    C4 C5 C6 C1 . . . . -0.78(18) ?
    N1 C1 C6 C5 . . . . -177.33(10) ?
    C2 C1 C6 C5 . . . . 1.14(16) ?
    C1 N1 C7 C11 . . . . 67.93(13) ?
    C10 N1 C7 C11 . . . . -102.29(11) ?
    C1 N1 C7 C8 . . . . -172.55(10) ?
    C10 N1 C7 C8 . . . . 17.22(12) ?
    N1 C7 C8 C9 . . . . -33.54(11) ?
    C11 C7 C8 C9 . . . . 86.48(11) ?
    C7 C8 C9 C10 . . . . 37.66(11) ?
    C1 N1 C10 C12 . . . . 76.32(13) ?
    C7 N1 C10 C12 . . . . -113.42(10) ?
    C1 N1 C10 C9 . . . . -163.96(10) ?
    C7 N1 C10 C9 . . . . 6.30(12) ?
    C8 C9 C10 N1 . . . . -27.35(12) ?
    C8 C9 C10 C12 . . . . 91.97(11) ?
loop_
    _geom_hbond_atom_site_label_D
    _geom_hbond_atom_site_label_H
    _geom_hbond_atom_site_label_A
    _geom_hbond_site_symmetry_A
    _geom_hbond_distance_DH
    _geom_hbond_distance_HA
    _geom_hbond_distance_DA
    _geom_hbond_angle_DHA
    _geom_hbond_publ_flag
    C6 H6 N2 3_556 0.95 2.70 3.5952(17) 158 y
    C8 H8B N2 6_656 0.99 2.67 3.3777(17) 129 y
    C10 H10 N3 3_456 1.00 2.69 3.3748(15) 126 y
    C8 H8A Cg 3_556 0.99 2.74 3.6937(13) 162 y
    C9 H9B Cg 5_756 0.99 2.88 3.5111(13) 122 y
data_global
_journal_date_recd_electronic     2009-12-22
_journal_date_accepted     2010-01-12
_journal_name_full     'Acta Crystallographica, Section E'
_journal_year     2010
_journal_volume     66
_journal_issue      2
_journal_page_first     o379
_journal_page_last     o379
_journal_paper_category     QO
_journal_coeditor_code     FL2285
_publ_contact_author_name     'Mayer, Peter'
_publ_contact_author_address
;
Department Chemie und Biochemie
Ludwig-Maximilians Universit\"at
Butenandtstrasse 5--13 (Haus F)
D-81377 M\"unchen
Germany
;
_publ_contact_author_email     pemay@cup.uni-muenchen.de
_publ_contact_author_fax     '+49-89-2180-77407'
_publ_contact_author_phone     '+49-89-2180-77399'
_publ_section_title
;
<i>trans</i>-1-Phenylpyrrolidine-2,5-dicarbonitrile
;
loop_
    _publ_author_name
    _publ_author_address

    'Han, Wei'
;
Ludwig-Maximilians-Universit\"at
Department
Butenandtstrasse 5--13
81377 M\"unchen
Germany
;
    'Ofial, Armin R.'
;
Ludwig-Maximilians-Universit\"at
Department
Butenandtstrasse 5--13
81377 M\"unchen
Germany
;
    'Mayer, Peter'
;
Ludwig-Maximilians-Universit\"at
Department
Butenandtstrasse 5--13
81377 M\"unchen
Germany
;
