# Supplementary material for: trans-1-Phenyl­pyrrolidine-2,5-dicarbo­nitrile
Source: Acta Crystallogr Sect E Struct Rep Online. 2010 Jan 16;66(Pt 2):o379. doi: 10.1107/S1600536810001479 (PMC2979938; doi:10.1107/S1600536810001479)
Supplement: Supplementary file 2 [file e-66-0o379-Isup2.hkl]

# 
# h,k,l, Fc-squared, Fo-squared, sigma(Fo-squared) and status flag 
# 
data_I
_shelx_title '                               nn350 in Pbca (61) sir97' 
_shelx_refln_list_code          4 
_shelx_F_calc_maximum      144.43 
_exptl_crystal_F_000       832.00 
_reflns_d_resolution_high  0.7700 
 
loop_ 
 _symmetry_equiv_pos_as_xyz 
 'x, y, z' 
 '-x+1/2, -y, z+1/2' 
 'x+1/2, -y+1/2, -z' 
 '-x, y+1/2, -z+1/2' 
 '-x, -y, -z' 
 'x-1/2, y, -z-1/2' 
 '-x-1/2, y-1/2, z' 
 'x, -y-1/2, z-1/2' 
 
_cell_length_a     9.1807 
_cell_length_b    14.5693 
_cell_length_c    15.7576 
_cell_angle_alpha  90.000 
_cell_angle_beta   90.000 
_cell_angle_gamma  90.000 
 
_shelx_F_squared_multiplier     1.000 
 
loop_ 
 _refln_index_h 
 _refln_index_k 
 _refln_index_l 
 _refln_F_squared_calc 
 _refln_F_squared_meas 
 _refln_F_squared_sigma 
 _refln_observed_status 
   2   0   0     3696.24     3510.34     31.68 o 
   4   0   0      818.84      804.95      9.25 o 
   6   0   0      617.81      720.84     12.43 o 
   8   0   0      110.90      103.99      5.02 o 
  10   0   0       13.88       10.31      1.90 o 
   2   1   0       11.27       12.69      0.89 o 
   4   1   0        7.90       10.55      0.42 o 
   6   1   0      671.67      762.46      9.53 o 
   8   1   0      834.99      887.07     13.85 o 
  10   1   0       50.22       51.93      2.73 o 
   2   2   0     6968.52     6263.01     40.79 o 
   4   2   0      604.84      559.56      4.12 o 
   6   2   0        8.65       11.15      1.16 o 
   8   2   0       41.16       30.53      2.00 o 
  10   2   0       48.68       49.97      3.34 o 
   2   3   0     3366.64     3168.14     19.43 o 
   4   3   0     2476.65     2636.00     16.33 o 
   6   3   0      103.51      114.23      1.89 o 
   8   3   0       95.23       83.96      2.62 o 
  10   3   0       29.96       24.62      2.20 o 
   2   4   0     5313.18     4958.97     29.17 o 
   4   4   0      257.07      295.49      2.62 o 
   6   4   0       13.43       11.51      0.55 o 
   8   4   0      127.18      138.46      2.80 o 
  10   4   0       83.91       74.87      5.12 o 
   2   5   0     5868.70     5701.34     33.56 o 
   4   5   0      461.55      458.27      4.73 o 
   6   5   0      505.84      463.16      5.54 o 
   8   5   0      485.85      455.17     10.20 o 
  10   5   0        0.73       -1.42      4.06 o 
   0   6   0      694.47      649.66      6.38 o 
   2   6   0       14.35       28.40      0.75 o 
   4   6   0      432.61      406.28      3.31 o 
   6   6   0       37.70       52.38      2.35 o 
   8   6   0        1.18        0.74      0.64 o 
  10   6   0       46.34       45.12      5.50 o 
   2   7   0     8588.32     8822.77     71.05 o 
   4   7   0      279.61      244.38      2.94 o 
   6   7   0        8.54        5.84      0.45 o 
   8   7   0      378.65      358.40      7.74 o 
  10   7   0       10.08       12.78      4.38 o 
   0   8   0      851.24      887.20      8.85 o 
   2   8   0       56.55       59.53      0.84 o 
   4   8   0       83.07       78.76      1.31 o 
   6   8   0      135.15      131.48      2.34 o 
   8   8   0       83.96       98.23      2.58 o 
  10   8   0       14.68        6.08      3.49 o 
   2   9   0      732.35      786.48      8.07 o 
   4   9   0       53.07       51.14      1.47 o 
   6   9   0     1293.56     1323.00     17.48 o 
   8   9   0       48.56       35.26      3.20 o 
  10   9   0       29.78       46.14      8.54 o 
   0  10   0      567.66      621.14     10.17 o 
   2  10   0     2520.84     2565.52     24.53 o 
   4  10   0      379.28      363.61      4.93 o 
   6  10   0       73.35       54.37      2.47 o 
   8  10   0       47.03       40.55      2.91 o 
  10  10   0       59.12       66.69     15.97 o 
   2  11   0      381.15      445.37      5.59 o 
   4  11   0     1284.32     1320.34     16.86 o 
   6  11   0       11.70       17.68      0.94 o 
   8  11   0        0.27       -0.71      1.15 o 
   0  12   0      989.45     1257.28     24.76 o 
   2  12   0       58.01       48.38      1.10 o 
   4  12   0      560.21      564.48      8.06 o 
   6  12   0       72.79       93.18      3.32 o 
   8  12   0        3.72        3.86      2.04 o 
   2  13   0        4.53        5.64      0.61 o 
   4  13   0       64.52       70.41      2.09 o 
   6  13   0        9.86       10.00      1.09 o 
   8  13   0        5.74       -1.40      2.46 o 
   0  14   0      166.65      247.39     26.71 o 
   2  14   0       87.69       92.35      2.61 o 
   4  14   0       13.04       14.66      1.05 o 
   6  14   0      276.76      283.47     18.51 o 
   8  14   0       14.95       18.23      4.10 o 
   2  15   0       11.23        8.60      1.20 o 
   4  15   0        2.63        1.01      0.67 o 
   6  15   0       33.83       32.52      4.80 o 
   0  16   0       40.15       39.39      4.73 o 
   2  16   0        8.43       10.64      1.95 o 
   4  16   0      387.12      392.72     28.06 o 
   6  16   0       23.76       15.50      3.89 o 
   2  17   0       77.79       68.92      6.14 o 
   4  17   0       25.63       19.64      3.27 o 
   0  18   0        5.72        5.61      3.43 o 
   2  18   0       14.58       11.29      2.91 o 
   2   1   1       17.53       12.28      0.33 o 
   3   1   1      686.32      674.17      3.46 o 
   4   1   1      160.53      168.80      1.48 o 
   5   1   1     1175.06     1182.71      6.39 o 
   6   1   1        2.19        1.69      0.38 o 
   7   1   1      338.15      326.68      3.67 o 
   8   1   1        0.09       -0.03      0.50 o 
   9   1   1      193.16      194.07      3.62 o 
  10   1   1        0.01       -0.76      0.76 o 
  11   1   1      180.78      180.89     11.34 o 
   1   2   1    10659.21     9556.22     79.98 o 
   2   2   1     8240.17     7671.58     42.09 o 
   3   2   1     3356.12     3263.60     13.98 o 
   4   2   1      611.66      653.30      3.60 o 
   5   2   1     1155.10     1220.74      6.49 o 
   6   2   1      245.80      261.01      2.55 o 
   7   2   1     1020.68     1029.41      9.99 o 
   8   2   1      586.84      599.54      6.75 o 
   9   2   1        8.52        8.04      0.83 o 
  10   2   1       58.60       56.64      3.40 o 
  11   2   1        4.58        3.75      1.23 o 
   1   3   1    17813.84    16243.30    184.55 o 
   2   3   1    15070.25    14254.43    137.13 o 
   3   3   1       21.75       20.99      0.35 o 
   4   3   1      438.29      467.88      2.64 o 
   5   3   1        0.00        0.13      0.24 o 
   6   3   1        8.64        6.79      0.36 o 
   7   3   1       40.26       44.70      0.99 o 
   8   3   1       13.07       14.30      0.91 o 
   9   3   1      308.25      313.92      5.32 o 
  10   3   1       80.93       83.04      3.67 o 
  11   3   1       54.99       64.44      7.45 o 
   0   4   1     3558.37     3285.25     19.86 o 
   1   4   1    11182.15    10467.82     65.39 o 
   2   4   1      801.93      749.47      3.53 o 
   3   4   1       19.00       13.92      0.29 o 
   4   4   1       26.31       18.78      0.42 o 
   5   4   1       77.95       85.15      0.96 o 
   6   4   1      116.51      123.26      1.33 o 
   7   4   1      624.06      626.43      6.07 o 
   8   4   1      104.95       98.76      1.64 o 
   9   4   1       81.19       74.88      1.74 o 
  10   4   1       55.11       52.25      2.73 o 
  11   4   1        0.68        1.45      9.38 o 
   1   5   1      168.44      171.78      1.07 o 
   2   5   1      302.40      317.58      1.75 o 
   3   5   1      707.53      687.35      3.41 o 
   4   5   1      245.03      260.49      2.40 o 
   5   5   1      714.93      709.71      5.50 o 
   6   5   1       12.38       15.14      0.47 o 
   7   5   1      314.44      287.78      3.09 o 
   8   5   1        2.27        2.24      0.43 o 
   9   5   1       14.94       19.31      1.02 o 
  10   5   1        6.37        6.09      1.34 o 
  11   5   1       64.81       68.11     17.10 o 
   0   6   1      159.23      152.52      1.46 o 
   1   6   1      309.33      328.36      1.79 o 
   2   6   1        1.50       -0.04      0.24 o 
   3   6   1     4351.88     4509.96     18.72 o 
   4   6   1      186.14      200.79      1.55 o 
   5   6   1      193.69      208.27      1.90 o 
   6   6   1        3.91        5.30      0.33 o 
   7   6   1       36.11       29.34      0.85 o 
   8   6   1      387.82      393.89      6.02 o 
   9   6   1        8.45       10.91      0.74 o 
  10   6   1        0.31       -0.08      1.21 o 
  11   6   1       48.42       56.78     11.37 o 
   1   7   1       32.57       30.71      0.51 o 
   2   7   1     3187.16     3209.04     13.31 o 
   3   7   1      467.38      519.57      2.79 o 
   4   7   1     1770.58     1820.41     12.52 o 
   5   7   1       22.64       20.87      0.63 o 
   6   7   1       44.58       47.40      0.77 o 
   7   7   1        3.96        0.62      0.30 o 
   8   7   1       90.95       84.95      1.67 o 
   9   7   1        5.46        9.61      0.92 o 
  10   7   1       51.90       44.96      4.53 o 
  11   7   1      232.13      288.22     53.44 o 
   0   8   1     1300.51     1271.71     10.67 o 
   1   8   1       84.50       94.05      0.78 o 
   2   8   1      253.20      255.97      1.60 o 
   3   8   1      889.15      838.73      6.17 o 
   4   8   1        8.31        7.26      0.35 o 
   5   8   1      107.26       91.09      1.19 o 
   6   8   1        3.50        2.03      0.40 o 
   7   8   1       16.09        9.43      0.87 o 
   8   8   1       49.56       40.20      1.20 o 
   9   8   1       24.46       26.06      1.57 o 
  10   8   1        0.01        0.25      2.30 o 
   1   9   1     1215.07     1246.78      8.98 o 
   2   9   1       42.61       42.41      0.61 o 
   3   9   1       45.74       44.50      0.66 o 
   4   9   1      247.98      256.12      2.29 o 
   5   9   1       27.32       24.54      0.61 o 
   6   9   1      245.67      236.95      2.87 o 
   7   9   1        0.06        0.06      0.33 o 
   8   9   1       28.16       26.51      1.14 o 
   9   9   1        5.07        6.14      1.22 o 
  10   9   1        3.80        3.25      2.11 o 
   0  10   1       47.87       45.74      1.28 o 
   1  10   1      261.73      293.55      2.61 o 
   2  10   1        6.19        4.18      0.34 o 
   3  10   1      102.38      108.97      1.29 o 
   4  10   1      559.14      567.36      5.15 o 
   5  10   1       32.28       34.60      0.75 o 
   6  10   1       23.72       19.15      0.99 o 
   7  10   1       26.20       24.89      1.15 o 
   8  10   1        0.13        0.40      0.80 o 
   9  10   1        2.05        2.03      1.42 o 
  10  10   1        9.08        7.83      4.31 o 
   1  11   1       96.35      109.33      1.37 o 
   2  11   1      224.72      232.46      2.26 o 
   3  11   1      251.94      253.69      2.57 o 
   4  11   1       65.98       59.32      1.00 o 
   5  11   1      218.66      211.76      2.57 o 
   6  11   1       16.84       13.50      0.81 o 
   7  11   1       17.18       10.10      0.70 o 
   8  11   1       34.69       30.19      2.08 o 
   9  11   1       32.11       38.15      3.70 o 
   0  12   1      442.73      482.51      7.12 o 
   1  12   1        0.01       -0.47      0.47 o 
   2  12   1        0.29        0.38      0.32 o 
   3  12   1      103.73      102.56      1.39 o 
   4  12   1       26.29       26.54      0.83 o 
   5  12   1       61.40       52.81      1.21 o 
   6  12   1        0.93        1.59      0.43 o 
   7  12   1        1.86        1.50      0.67 o 
   8  12   1        0.64       -0.91      0.91 o 
   9  12   1        0.67        1.35      2.37 o 
   1  13   1      214.27      226.87      2.73 o 
   2  13   1        6.51        6.24      0.39 o 
   3  13   1      169.37      147.20      1.95 o 
   4  13   1       27.28       28.52      1.01 o 
   5  13   1      123.28      111.25      2.64 o 
   6  13   1      192.87      182.08      5.96 o 
   7  13   1        8.86        8.44      1.12 o 
   8  13   1        1.51        3.34      1.73 o 
   0  14   1        2.12        3.21      0.84 o 
   1  14   1      173.81      172.13      2.94 o 
   2  14   1       38.97       35.69      0.91 o 
   3  14   1      240.27      242.23      3.89 o 
   4  14   1      168.56      163.34      3.66 o 
   5  14   1        4.78        4.29      0.60 o 
   6  14   1       39.90       31.03      2.00 o 
   7  14   1        0.02        0.97      1.27 o 
   8  14   1        0.90       -0.01      2.04 o 
   1  15   1       66.44       54.72      1.67 o 
   2  15   1       30.28       29.35      1.06 o 
   3  15   1      260.23      266.63      6.07 o 
   4  15   1        0.04       -0.31      0.64 o 
   5  15   1      112.15      108.27      5.74 o 
   6  15   1        6.61        8.10      1.59 o 
   7  15   1        0.21       -0.67      1.52 o 
   0  16   1        0.40       -0.04      0.63 o 
   1  16   1       22.45       24.81      1.46 o 
   2  16   1        3.75        2.93      0.65 o 
   3  16   1        8.08        5.52      1.30 o 
   4  16   1       30.80       30.22      2.33 o 
   5  16   1       69.79       70.12      6.02 o 
   6  16   1        4.91        7.42      1.96 o 
   1  17   1        9.22        7.77      1.22 o 
   2  17   1        0.99       -1.08      1.08 o 
   3  17   1       13.48       12.22      1.73 o 
   4  17   1       18.91       18.52      2.63 o 
   5  17   1       10.61       10.16      3.00 o 
   0  18   1        0.19        0.70      5.16 o 
   1  18   1       16.14       13.61      1.92 o 
   2  18   1        0.91        0.19      4.32 o 
   3  18   1       13.71        8.05      2.35 o 
   1   0   2      530.44      423.43      5.51 o 
   2   0   2       38.40       29.98      1.10 o 
   3   0   2     2897.67     2730.79     18.35 o 
   4   0   2      156.71      153.27      1.69 o 
   5   0   2       15.89       18.51      0.69 o 
   6   0   2      517.77      530.22      6.20 o 
   7   0   2     1574.17     1609.72     21.54 o 
   8   0   2       11.52        8.60      0.89 o 
   9   0   2       46.61       40.03      1.80 o 
  10   0   2       98.20       89.16      5.53 o 
  11   0   2        8.30       10.08      5.24 o 
   1   1   2     1895.40     1575.76      7.99 o 
   2   1   2      120.36      130.37      0.96 o 
   3   1   2     4479.45     4367.40     20.08 o 
   4   1   2       42.41       37.15      0.53 o 
   5   1   2      633.81      585.44      3.80 o 
   6   1   2      292.27      306.58      2.88 o 
   7   1   2      179.34      179.68      2.32 o 
   8   1   2      394.24      416.47      5.26 o 
   9   1   2        0.01       -0.51      0.56 o 
  10   1   2        0.10        0.30      0.87 o 
  11   1   2       18.43       12.30      2.19 o 
   0   2   2     2169.84     1864.48     13.70 o 
   1   2   2     1993.54     1872.85      8.99 o 
   2   2   2      727.47      690.83      3.88 o 
   3   2   2     1301.73     1250.86      6.31 o 
   4   2   2      220.25      225.11      1.71 o 
   5   2   2      533.40      502.69      3.05 o 
   6   2   2      139.65      136.96      1.58 o 
   7   2   2        1.01        0.91      0.66 o 
   8   2   2       40.35       36.82      1.05 o 
   9   2   2        0.75        0.67      0.72 o 
  10   2   2        6.57        6.20      0.98 o 
  11   2   2        5.81        5.61      1.69 o 
   1   3   2      728.01      656.98      3.25 o 
   2   3   2     4259.88     4078.93     17.42 o 
   3   3   2      157.77      142.90      0.96 o 
   4   3   2      202.93      223.55      1.53 o 
   5   3   2       79.49       92.03      1.11 o 
   6   3   2        0.07        0.42      0.38 o 
   7   3   2       36.61       29.32      0.70 o 
   8   3   2       41.18       41.46      0.97 o 
   9   3   2      340.75      357.64      5.98 o 
  10   3   2        1.74        1.67      0.88 o 
  11   3   2        0.08       -2.36      2.36 o 
   0   4   2      652.32      662.38      4.80 o 
   1   4   2     3467.48     3271.28     13.76 o 
   2   4   2      221.13      224.57      1.47 o 
   3   4   2      183.51      179.85      1.97 o 
   4   4   2      371.42      411.50      2.32 o 
   5   4   2      536.66      556.13      4.58 o 
   6   4   2      497.81      533.15      4.44 o 
   7   4   2      275.36      258.29      2.91 o 
   8   4   2        5.89        4.92      0.62 o 
   9   4   2      168.74      162.11      3.04 o 
  10   4   2       42.60       36.11      2.15 o 
  11   4   2       18.17       16.47      3.34 o 
   1   5   2     6304.75     6006.29     25.19 o 
   2   5   2       68.89       55.91      0.69 o 
   3   5   2     6581.40     6767.83     30.60 o 
   4   5   2      560.35      591.50      3.29 o 
   5   5   2      225.59      196.23      1.74 o 
   6   5   2       41.33       41.43      0.69 o 
   7   5   2      188.99      199.51      2.28 o 
   8   5   2      415.04      424.32      4.92 o 
   9   5   2       22.26       17.26      1.48 o 
  10   5   2       96.96      112.72      5.88 o 
  11   5   2       52.37       50.25      7.53 o 
   0   6   2      832.60      837.24      7.51 o 
   1   6   2      936.85      912.36      4.41 o 
   2   6   2      179.60      188.58      1.26 o 
   3   6   2      989.23     1019.87      4.92 o 
   4   6   2      266.12      250.57      2.17 o 
   5   6   2       28.53       32.22      0.55 o 
   6   6   2       60.72       60.47      1.12 o 
   7   6   2      132.94      130.33      1.75 o 
   8   6   2      118.81      122.26      2.17 o 
   9   6   2        0.66       -0.50      0.57 o 
  10   6   2        4.60        3.00      2.47 o 
  11   6   2       25.49       28.68      8.48 o 
   1   7   2      216.98      214.18      1.44 o 
   2   7   2     1653.29     1702.02      7.64 o 
   3   7   2      603.11      582.80      3.23 o 
   4   7   2        1.81        1.42      0.27 o 
   5   7   2       36.54       42.19      0.71 o 
   6   7   2      109.28       96.25      1.19 o 
   7   7   2       68.41       62.32      1.02 o 
   8   7   2       37.09       30.48      0.95 o 
   9   7   2      145.40      142.55      5.78 o 
  10   7   2        5.45        4.70      1.91 o 
  11   7   2       65.60       80.81     13.64 o 
   0   8   2        2.12        2.32      0.57 o 
   1   8   2      923.49      944.13      4.82 o 
   2   8   2       30.38       30.57      0.45 o 
   3   8   2      396.98      392.65      3.14 o 
   4   8   2      313.89      294.84      2.61 o 
   5   8   2      956.24     1000.64      8.69 o 
   6   8   2      215.24      209.60      2.36 o 
   7   8   2       42.75       28.55      0.91 o 
   8   8   2        2.09        2.28      0.64 o 
   9   8   2        6.60        4.52      0.96 o 
  10   8   2        0.66        0.86      3.28 o 
   1   9   2      784.50      808.98      6.07 o 
   2   9   2        5.41        7.43      0.36 o 
   3   9   2      169.73      168.87      1.63 o 
   4   9   2      671.44      688.11      6.13 o 
   5   9   2       98.93      108.15      1.37 o 
   6   9   2       57.77       54.04      1.03 o 
   7   9   2        5.85        4.41      0.42 o 
   8   9   2        1.00        1.24      0.78 o 
   9   9   2       13.17        9.74      1.49 o 
  10   9   2       41.84       38.73      6.23 o 
   0  10   2        8.93        7.20      0.56 o 
   1  10   2        2.83        5.21      0.39 o 
   2  10   2      459.47      456.70      3.76 o 
   3  10   2        5.20        5.37      0.61 o 
   4  10   2      242.43      241.15      2.56 o 
   5  10   2      209.28      214.56      2.54 o 
   6  10   2       71.86       56.40      1.12 o 
   7  10   2      229.10      210.16      4.59 o 
   8  10   2        3.10        2.03      0.61 o 
   9  10   2        5.76        6.95      1.41 o 
  10  10   2       69.86       60.35      8.73 o 
   1  11   2      714.40      730.75      6.58 o 
   2  11   2       70.07       76.23      1.09 o 
   3  11   2      251.52      248.36      2.49 o 
   4  11   2       41.84       42.17      0.82 o 
   5  11   2      124.39      117.38      1.67 o 
   6  11   2       41.47       45.70      1.17 o 
   7  11   2       91.84       87.93      2.42 o 
   8  11   2        0.12        0.62      0.79 o 
   9  11   2        0.22       -1.26      1.26 o 
   0  12   2      144.80      141.82      2.48 o 
   1  12   2      198.15      190.19      2.21 o 
   2  12   2       50.99       49.93      0.88 o 
   3  12   2      570.76      592.53      6.13 o 
   4  12   2       23.22       20.77      0.62 o 
   5  12   2      301.81      287.82      4.51 o 
   6  12   2      138.02      140.62      3.44 o 
   7  12   2       99.79       90.89      3.90 o 
   8  12   2        4.14        3.28      1.09 o 
   9  12   2       66.00       68.77      8.27 o 
   1  13   2       16.46       11.58      0.55 o 
   2  13   2        3.02        2.12      0.40 o 
   3  13   2        1.46        0.99      0.42 o 
   4  13   2       14.91       11.68      0.56 o 
   5  13   2       44.20       39.84      1.24 o 
   6  13   2       14.19       11.51      0.92 o 
   7  13   2       38.95       38.66      2.51 o 
   8  13   2        3.54        3.92      1.35 o 
   0  14   2       20.06       22.93      1.46 o 
   1  14   2       17.26       13.34      0.77 o 
   2  14   2       15.33       12.96      0.66 o 
   3  14   2       20.47       19.51      0.76 o 
   4  14   2       93.75       92.84      2.42 o 
   5  14   2       49.82       47.37      1.86 o 
   6  14   2      102.19       91.23      4.69 o 
   7  14   2        2.96        8.30      1.66 o 
   1  15   2       18.63       20.21      1.03 o 
   2  15   2        0.04        0.20      0.58 o 
   3  15   2       17.18       19.62      0.98 o 
   4  15   2       27.09       27.34      1.82 o 
   5  15   2        3.53        4.66      2.19 o 
   6  15   2       31.70       27.55      2.54 o 
   7  15   2       11.96        9.09      2.12 o 
   0  16   2       24.89       27.81      2.21 o 
   1  16   2        6.93        6.94      0.78 o 
   2  16   2       31.81       30.50      1.71 o 
   3  16   2        3.85        4.87      0.85 o 
   4  16   2        2.94        3.44      1.37 o 
   5  16   2       40.40       36.56      3.50 o 
   6  16   2       43.02       44.87      5.09 o 
   1  17   2        2.67        1.98      1.15 o 
   2  17   2        8.98        7.32      2.11 o 
   3  17   2        5.94        8.52      1.73 o 
   4  17   2        6.30        5.34      2.86 o 
   5  17   2        3.87        6.45      2.26 o 
   0  18   2       10.32        6.39      3.19 o 
   1  18   2       36.82       28.75      2.91 o 
   2  18   2      122.74      117.98      9.32 o 
   3  18   2        6.15        5.59      2.26 o 
   1   1   3      569.07      540.34      3.05 o 
   2   1   3      203.73      173.96      1.22 o 
   3   1   3     2294.88     2246.20     10.99 o 
   4   1   3        2.38        5.59      0.30 o 
   5   1   3      394.49      369.98      2.40 o 
   6   1   3      179.67      157.76      1.84 o 
   7   1   3       36.48       34.33      0.77 o 
   8   1   3       22.87       24.10      0.73 o 
   9   1   3      317.48      324.96      5.79 o 
  10   1   3        6.27        2.68      0.97 o 
  11   1   3        9.10        8.18      2.65 o 
   0   2   3     1844.27     1574.19     12.34 o 
   1   2   3    16058.64    14931.86    122.12 o 
   2   2   3     1163.67     1167.99      5.72 o 
   3   2   3     1023.85     1047.20      6.20 o 
   4   2   3       38.98       37.87      0.54 o 
   5   2   3      850.04      881.50      4.85 o 
   6   2   3       11.94       17.47      0.50 o 
   7   2   3        0.08       -0.10      0.41 o 
   8   2   3        2.95        4.89      0.61 o 
   9   2   3      206.32      213.10      3.93 o 
  10   2   3       17.24       16.89      2.29 o 
  11   2   3       59.49       52.52      7.10 o 
   1   3   3      191.38      198.84      1.27 o 
   2   3   3     2263.63     2161.43      9.96 o 
   3   3   3      474.98      569.59      5.63 o 
   4   3   3       74.12       71.06      1.02 o 
   5   3   3       70.59       71.08      0.88 o 
   6   3   3       80.76       77.71      0.99 o 
   7   3   3        0.06        0.30      0.37 o 
   8   3   3       12.72       10.97      0.54 o 
   9   3   3      129.70      129.26      2.51 o 
  10   3   3      294.52      334.27     14.62 o 
  11   3   3        0.16        0.45      3.59 o 
   0   4   3      129.30      133.01      1.49 o 
   1   4   3     1588.76     1563.47      7.27 o 
   2   4   3      211.63      215.77      1.60 o 
   3   4   3       29.47       29.32      0.46 o 
   4   4   3      269.67      287.48      1.69 o 
   5   4   3        3.10        5.05      0.28 o 
   6   4   3        0.11        1.44      0.28 o 
   7   4   3       17.18       13.21      0.46 o 
   8   4   3       39.46       38.86      0.91 o 
   9   4   3       34.94       34.17      1.32 o 
  10   4   3       91.23       95.78      5.12 o 
  11   4   3       19.70       12.99      2.71 o 
   1   5   3      643.79      633.07      3.33 o 
   2   5   3       47.33       52.83      0.75 o 
   3   5   3      214.73      215.37      1.63 o 
   4   5   3     1305.40     1381.35      6.90 o 
   5   5   3      481.29      449.39      3.52 o 
   6   5   3        4.14        6.97      0.37 o 
   7   5   3      469.01      476.01      4.71 o 
   8   5   3        9.41        8.49      0.57 o 
   9   5   3       47.73       42.27      1.99 o 
  10   5   3       29.58       26.60      2.56 o 
  11   5   3        0.10       -1.78      1.78 o 
   0   6   3        0.19        6.14      0.59 o 
   1   6   3      834.87      796.36      4.27 o 
   2   6   3      664.59      660.36      3.52 o 
   3   6   3     1994.62     2119.14     10.22 o 
   4   6   3       21.89       27.53      0.51 o 
   5   6   3       43.71       41.16      0.80 o 
   6   6   3       12.21       44.87      2.86 o 
   7   6   3      164.16      162.41      2.37 o 
   8   6   3       41.44       36.20      0.92 o 
   9   6   3       13.95       18.82      0.94 o 
  10   6   3       57.12       58.93      4.65 o 
  11   6   3       12.44        8.90      5.65 o 
   1   7   3      104.29       94.55      0.87 o 
   2   7   3       17.31       17.66      0.43 o 
   3   7   3       27.35       24.84      0.47 o 
   4   7   3      110.86      119.19      1.27 o 
   5   7   3      419.51      432.49      3.56 o 
   6   7   3      221.90      254.69      2.87 o 
   7   7   3       14.67       16.22      0.54 o 
   8   7   3      303.18      324.48      4.97 o 
   9   7   3       39.27       37.48      2.10 o 
  10   7   3      316.40      347.09     24.98 o 
   0   8   3     2797.99     2761.11     21.90 o 
   1   8   3     2127.26     2156.42     10.16 o 
   2   8   3       11.90       12.22      0.57 o 
   3   8   3      275.25      244.71      2.17 o 
   4   8   3        2.78        2.19      0.38 o 
   5   8   3      450.92      477.07      4.47 o 
   6   8   3       53.25       55.72      1.10 o 
   7   8   3        0.81        2.66      0.53 o 
   8   8   3       18.58       15.58      0.89 o 
   9   8   3       49.63       44.21      2.54 o 
  10   8   3        4.58        2.21      1.79 o 
   1   9   3      296.41      310.28      2.71 o 
   2   9   3      146.51      143.53      1.48 o 
   3   9   3       96.23      184.73      5.33 o 
   4   9   3      158.73      158.75      1.78 o 
   5   9   3      211.47      209.06      2.39 o 
   6   9   3      104.66      136.10      3.20 o 
   7   9   3      436.59      453.26      7.39 o 
   8   9   3       57.14       56.77      1.97 o 
   9   9   3       25.26       23.27      1.95 o 
  10   9   3        2.17        3.82      4.17 o 
   0  10   3        4.00        4.47      0.56 o 
   1  10   3       48.27       51.36      0.81 o 
   2  10   3        0.79       -0.11      0.30 o 
   3  10   3      710.62      736.28      6.39 o 
   4  10   3      298.94      296.84      3.07 o 
   5  10   3       42.69       49.68      0.98 o 
   6  10   3       49.37       45.43      1.16 o 
   7  10   3      103.90       92.17      2.50 o 
   8  10   3       25.01       27.63      1.61 o 
   9  10   3       20.38       19.95      2.23 o 
   1  11   3        0.56        0.58      0.36 o 
   2  11   3        6.84        5.26      0.40 o 
   3  11   3       22.05       23.16      0.72 o 
   4  11   3       52.33       54.27      0.96 o 
   5  11   3      301.15      289.99      3.52 o 
   6  11   3       89.31       85.34      1.71 o 
   7  11   3       12.97       12.60      0.90 o 
   8  11   3       14.16       15.01      1.54 o 
   9  11   3        2.49        0.79      1.46 o 
   0  12   3      124.65      154.42      3.34 o 
   1  12   3      224.50      227.85      2.60 o 
   2  12   3        6.27        4.69      0.41 o 
   3  12   3        0.17       27.58      2.02 o 
   4  12   3      154.87      154.61      2.15 o 
   5  12   3       94.28       87.75      1.74 o 
   6  12   3      141.04      141.26      3.48 o 
   7  12   3       16.38       19.57      1.30 o 
   8  12   3       23.70       21.39      2.14 o 
   9  12   3        1.45        3.25      2.35 o 
   1  13   3       30.23       31.35      0.81 o 
   2  13   3        5.69        2.38      0.51 o 
   3  13   3        1.43        1.16      0.45 o 
   4  13   3       10.09       11.12      0.85 o 
   5  13   3      133.12      126.89      3.08 o 
   6  13   3        0.09       -0.43      0.60 o 
   7  13   3        6.20        9.02      1.14 o 
   8  13   3       71.89       72.03      7.93 o 
   0  14   3        2.77        1.51      0.69 o 
   1  14   3       91.88       95.74      1.84 o 
   2  14   3       52.91       51.94      1.26 o 
   3  14   3      147.61      149.84      3.62 o 
   4  14   3       91.23       90.99      2.55 o 
   5  14   3       63.87       69.65      2.83 o 
   6  14   3        4.31        2.17      0.94 o 
   7  14   3        4.19        4.10      1.34 o 
   1  15   3        1.21        0.72      0.52 o 
   2  15   3       23.90       22.06      1.34 o 
   3  15   3      298.27      319.24     10.79 o 
   4  15   3       14.81       14.21      1.10 o 
   5  15   3       14.93       11.34      1.73 o 
   6  15   3        0.64        0.64      1.75 o 
   7  15   3       14.69       11.39      2.18 o 
   0  16   3      351.03      372.60     17.40 o 
   1  16   3       16.94       16.35      1.12 o 
   2  16   3        3.48        1.61      0.72 o 
   3  16   3       13.92       11.39      1.61 o 
   4  16   3       57.86       57.16      4.39 o 
   5  16   3       32.74       29.74      3.02 o 
   6  16   3       51.34       41.03      4.71 o 
   1  17   3        3.90        4.48      1.01 o 
   2  17   3        1.01        1.55      2.91 o 
   3  17   3       44.02       41.35      3.67 o 
   4  17   3        1.95        6.52      2.78 o 
   0  18   3       12.41       10.11      5.05 o 
   1  18   3       13.18        9.23      2.37 o 
   2  18   3       34.24       32.89      4.04 o 
   3  18   3       90.02       84.97     10.51 o 
   0   0   4     5120.13     4865.97     43.49 o 
   1   0   4     3207.24     2946.09     19.12 o 
   2   0   4     1042.69      994.79      7.74 o 
   3   0   4       70.67       70.12      1.32 o 
   4   0   4      715.78      725.92      6.18 o 
   5   0   4        6.56       11.95      0.98 o 
   6   0   4      212.04      180.84      2.49 o 
   7   0   4       64.88       63.37      1.53 o 
   8   0   4     2274.10     2375.45     32.47 o 
   9   0   4      190.44      201.42      5.34 o 
  10   0   4       73.14       83.78      5.86 o 
  11   0   4       21.54       16.81      4.66 o 
   1   1   4      976.85      958.30      5.10 o 
   2   1   4      586.12      561.37      3.29 o 
   3   1   4      207.86      197.94      1.48 o 
   4   1   4      156.24      136.79      1.14 o 
   5   1   4       78.31       83.11      1.07 o 
   6   1   4       60.64       57.93      0.84 o 
   7   1   4      336.55      336.81      3.71 o 
   8   1   4       64.99       61.58      1.15 o 
   9   1   4      170.12      177.40      3.40 o 
  10   1   4        9.36        6.68      1.09 o 
  11   1   4       82.92       91.63      9.63 o 
   0   2   4      354.03      298.68      3.45 o 
   1   2   4       19.46       20.64      0.55 o 
   2   2   4        1.49        0.40      0.20 o 
   3   2   4     1302.56     1251.57      7.75 o 
   4   2   4       44.60       48.08      0.71 o 
   5   2   4       43.28       36.53      0.64 o 
   6   2   4      180.31      189.23      2.25 o 
   7   2   4       18.79       17.82      0.66 o 
   8   2   4       77.61       80.93      1.50 o 
   9   2   4       39.98       46.13      1.34 o 
  10   2   4       10.92        8.01      1.38 o 
  11   2   4        1.21       -1.55      1.96 o 
   1   3   4      198.12      183.58      1.48 o 
   2   3   4       42.54       41.59      0.45 o 
   3   3   4      510.84      525.18      3.12 o 
   4   3   4       71.94       78.07      0.81 o 
   5   3   4      166.18      191.93      1.85 o 
   6   3   4       58.09       65.44      1.01 o 
   7   3   4      417.22      421.63      4.21 o 
   8   3   4        6.96        9.90      0.90 o 
   9   3   4      282.73      318.93      7.51 o 
  10   3   4        0.20       -0.24      1.47 o 
  11   3   4       34.70       33.41      8.95 o 
   0   4   4       64.77       75.41      1.14 o 
   1   4   4     1857.13     1757.54      8.78 o 
   2   4   4       10.21       10.50      0.30 o 
   3   4   4      333.01      307.23      2.04 o 
   4   4   4      249.69      250.43      2.09 o 
   5   4   4      659.49      662.03      6.35 o 
   6   4   4       14.65        9.88      0.55 o 
   7   4   4       10.54        7.15      0.57 o 
   8   4   4     1260.69     1323.35     14.46 o 
   9   4   4      112.66      113.96      3.01 o 
  10   4   4        7.21        6.03      1.62 o 
  11   4   4       80.64       75.81      8.89 o 
   1   5   4      271.30      276.48      2.36 o 
   2   5   4      109.91      110.41      0.93 o 
   3   5   4      383.60      360.80      2.39 o 
   4   5   4       13.45        6.27      0.49 o 
   5   5   4       21.32       21.78      0.98 o 
   6   5   4      174.14      200.78      2.51 o 
   7   5   4       18.53       18.75      0.59 o 
   8   5   4      178.41      170.30      2.86 o 
   9   5   4        2.94        2.81      0.54 o 
  10   5   4        0.67       -1.30      2.60 o 
  11   5   4        0.19        0.79      5.06 o 
   0   6   4       39.53       51.98      1.06 o 
   1   6   4      180.07      196.25      1.43 o 
   2   6   4        2.48        2.36      0.28 o 
   3   6   4      505.49      516.62      3.14 o 
   4   6   4       84.91       62.42      1.21 o 
   5   6   4       59.11       48.49      0.97 o 
   6   6   4      123.59      112.62      1.61 o 
   7   6   4        6.69        9.19      0.70 o 
   8   6   4        4.88        3.81      0.48 o 
   9   6   4       13.34       14.26      1.44 o 
  10   6   4        7.79        8.42      1.96 o 
  11   6   4       22.02       18.48      3.61 o 
   1   7   4      418.35      441.92      2.70 o 
   2   7   4        7.54        6.19      0.36 o 
   3   7   4       36.69       36.43      0.65 o 
   4   7   4       34.36       27.41      0.77 o 
   5   7   4      249.12      256.38      2.79 o 
   6   7   4      472.83      408.24      4.72 o 
   7   7   4       40.87       43.98      1.08 o 
   8   7   4        1.29        2.48      0.40 o 
   9   7   4        5.89        5.41      1.60 o 
  10   7   4       34.08       34.29      3.36 o 
   0   8   4       35.89       49.35      1.00 o 
   1   8   4      295.12      299.19      2.65 o 
   2   8   4       88.81       85.33      1.02 o 
   3   8   4      159.40      150.32      1.55 o 
   4   8   4      684.96      652.83      5.48 o 
   5   8   4      689.34      731.31      7.05 o 
   6   8   4       97.93      103.15      1.92 o 
   7   8   4        8.06        5.42      0.58 o 
   8   8   4      148.05      149.30      4.09 o 
   9   8   4       18.03       17.72      1.54 o 
  10   8   4        1.12        0.23      1.93 o 
   1   9   4        0.94        2.01      0.40 o 
   2   9   4     1063.31     1067.21      8.26 o 
   3   9   4      426.16      445.35      3.85 o 
   4   9   4      105.01      112.17      1.41 o 
   5   9   4      103.56      112.17      1.65 o 
   6   9   4       15.87       11.67      0.66 o 
   7   9   4      153.33      157.27      3.30 o 
   8   9   4        1.74        2.12      0.63 o 
   9   9   4        8.05        7.86      1.40 o 
  10   9   4       35.03       38.16      7.43 o 
   0  10   4        2.82        5.73      0.59 o 
   1  10   4       89.08      101.69      1.29 o 
   2  10   4        0.57        0.22      0.38 o 
   3  10   4        3.22        5.12      0.43 o 
   4  10   4      149.17      161.76      1.88 o 
   5  10   4        1.10        0.54      0.46 o 
   6  10   4        3.15        2.93      0.55 o 
   7  10   4       87.81       96.27      2.81 o 
   8  10   4       89.28       98.10      4.27 o 
   9  10   4        5.56        5.30      1.33 o 
   1  11   4       51.74       48.82      1.31 o 
   2  11   4      441.24      442.08      4.40 o 
   3  11   4       96.01       98.29      1.46 o 
   4  11   4        0.69        0.65      0.35 o 
   5  11   4        0.54        0.62      0.40 o 
   6  11   4       27.83       23.52      0.98 o 
   7  11   4       59.65       63.32      2.83 o 
   8  11   4        9.54        7.93      1.18 o 
   9  11   4       61.67       67.41      8.88 o 
   0  12   4       67.04       69.80      1.84 o 
   1  12   4       62.01       62.13      1.53 o 
   2  12   4      199.67      200.52      2.54 o 
   3  12   4        4.98        7.24      1.08 o 
   4  12   4      170.46      187.55      3.25 o 
   5  12   4       10.99       12.04      0.74 o 
   6  12   4       75.44       74.33      2.30 o 
   7  12   4       10.75       12.68      1.07 o 
   8  12   4        0.01        0.78      1.15 o 
   1  13   4       66.01       68.36      1.33 o 
   2  13   4      421.20      444.25      5.04 o 
   3  13   4       68.69       62.62      1.47 o 
   4  13   4        4.56        2.36      0.50 o 
   5  13   4      240.33      239.48      5.48 o 
   6  13   4       18.25       13.75      1.10 o 
   7  13   4      109.55      104.28      6.03 o 
   8  13   4        4.69        1.52      2.01 o 
   0  14   4        0.33        0.49      0.71 o 
   1  14   4      159.92      163.80      2.94 o 
   2  14   4       16.05       17.94      0.76 o 
   3  14   4        8.71        9.04      0.99 o 
   4  14   4       21.27       21.63      1.01 o 
   5  14   4       17.05       15.78      1.63 o 
   6  14   4       46.12       51.47      3.56 o 
   7  14   4        1.25        0.52      1.83 o 
   1  15   4      104.02      109.20      2.96 o 
   2  15   4      126.94      127.23      3.41 o 
   3  15   4       27.99       28.75      1.52 o 
   4  15   4        4.97        4.38      1.05 o 
   5  15   4       30.91       23.45      2.41 o 
   6  15   4       25.53       28.00      2.87 o 
   0  16   4      154.52      194.95      9.56 o 
   1  16   4       45.79       47.02      2.11 o 
   2  16   4      104.38      110.30      4.34 o 
   3  16   4        2.28        1.55      1.18 o 
   4  16   4      189.45      190.48     13.50 o 
   5  16   4        0.72       -0.18      2.03 o 
   1  17   4       40.83       39.57      2.62 o 
   2  17   4        1.88        1.24      2.25 o 
   3  17   4       11.00        5.94      2.51 o 
   4  17   4        6.86        6.89      2.96 o 
   0  18   4        2.10        2.83      4.36 o 
   1  18   4      171.67      173.53     16.68 o 
   2  18   4       24.57       26.82      5.08 o 
   1   1   5      104.38      111.11      1.07 o 
   2   1   5      571.41      546.80      3.18 o 
   3   1   5      166.64      193.38      1.49 o 
   4   1   5      181.11      181.20      1.47 o 
   5   1   5       84.01       87.92      1.12 o 
   6   1   5       15.74       16.98      0.58 o 
   7   1   5      134.38      116.03      1.64 o 
   8   1   5      347.28      373.29      4.39 o 
   9   1   5        7.43        7.03      0.55 o 
  10   1   5       24.99       22.56      1.76 o 
  11   1   5        1.35       -2.06      3.53 o 
   0   2   5    20858.76    20151.76    250.60 o 
   1   2   5      268.98      263.16      2.00 o 
   2   2   5     7432.82     7308.39     38.05 o 
   3   2   5       56.78       63.94      0.67 o 
   4   2   5     1564.69     1661.33      8.81 o 
   5   2   5      305.40      332.49      3.14 o 
   6   2   5      582.12      589.46      5.35 o 
   7   2   5      214.24      222.18      2.90 o 
   8   2   5        8.85        4.47      0.60 o 
   9   2   5      552.74      598.90     13.66 o 
  10   2   5       21.79       25.34      1.76 o 
  11   2   5       10.44       13.28      2.35 o 
   1   3   5      698.97      677.20      3.99 o 
   2   3   5     3035.83     3063.34     14.78 o 
   3   3   5      198.93      216.61      1.90 o 
   4   3   5      607.09      544.93      4.37 o 
   5   3   5      266.50      266.87      4.17 o 
   6   3   5     1187.09     1180.06      9.77 o 
   7   3   5       47.05       34.28      0.71 o 
   8   3   5       27.35       24.34      0.80 o 
   9   3   5       26.82       25.32      1.07 o 
  10   3   5        0.44        0.58      1.51 o 
  11   3   5       65.74       63.55      8.09 o 
   0   4   5        0.46        0.73      0.55 o 
   1   4   5        0.92        2.11      0.26 o 
   2   4   5      159.25      158.02      1.21 o 
   3   4   5      298.85      295.42      2.18 o 
   4   4   5     1012.57     1013.62      6.72 o 
   5   4   5        1.59        1.22      0.39 o 
   6   4   5       29.69       32.34      0.79 o 
   7   4   5      344.34      313.26      3.40 o 
   8   4   5       13.26       19.23      0.75 o 
   9   4   5       23.89       25.77      1.09 o 
  10   4   5      171.95      185.33     14.69 o 
  11   4   5        2.27        0.13      1.63 o 
   1   5   5        0.91        2.47      0.30 o 
   2   5   5       73.19       72.29      0.69 o 
   3   5   5      387.54      415.96      2.87 o 
   4   5   5      317.05      333.37      3.14 o 
   5   5   5       21.25       18.06      0.54 o 
   6   5   5       67.28       59.38      1.07 o 
   7   5   5      381.42      393.44      4.90 o 
   8   5   5       61.80       59.19      1.50 o 
   9   5   5        4.53        4.38      1.31 o 
  10   5   5       67.68       67.75      6.17 o 
  11   5   5        2.98       -1.01      2.04 o 
   0   6   5     3766.89     3836.59     26.59 o 
   1   6   5       45.17       48.74      0.64 o 
   2   6   5      318.67      330.27      2.19 o 
   3   6   5      229.23      209.43      2.10 o 
   4   6   5      236.44      246.17      2.48 o 
   5   6   5        2.56        1.99      0.43 o 
   6   6   5      672.95      721.65      7.47 o 
   7   6   5       37.32       31.41      0.89 o 
   8   6   5      250.61      266.83      4.77 o 
   9   6   5       36.00       31.86      2.12 o 
  10   6   5      103.17      119.12      9.69 o 
   1   7   5     1055.69     1064.13      5.85 o 
   2   7   5      107.58      129.32      1.32 o 
   3   7   5      629.30      658.68      5.34 o 
   4   7   5      559.76      523.05      4.67 o 
   5   7   5        2.71        1.06      0.41 o 
   6   7   5      808.97      778.51      8.85 o 
   7   7   5      116.04      111.28      2.04 o 
   8   7   5       60.23       61.92      2.03 o 
   9   7   5       29.93       29.26      2.64 o 
  10   7   5        1.10        0.39      3.20 o 
   0   8   5        3.77        9.25      0.61 o 
   1   8   5       94.69       99.82      1.19 o 
   2   8   5      460.31      428.40      3.61 o 
   3   8   5       11.30       13.31      0.40 o 
   4   8   5      106.83      105.76      1.50 o 
   5   8   5       12.07       10.51      0.54 o 
   6   8   5       22.38       24.90      0.76 o 
   7   8   5       92.33       85.04      1.94 o 
   8   8   5        3.06        3.79      1.04 o 
   9   8   5       25.25       26.84      3.95 o 
  10   8   5        3.71        0.72      1.92 o 
   1   9   5        7.25        8.31      0.39 o 
   2   9   5      650.07      693.03      5.62 o 
   3   9   5      116.07      132.26      1.72 o 
   4   9   5      454.23      457.85      4.73 o 
   5   9   5        7.03        6.27      0.51 o 
   6   9   5        9.67        7.01      0.57 o 
   7   9   5       63.99       56.26      1.54 o 
   8   9   5        0.11        1.46      0.70 o 
   9   9   5       24.51       26.73      2.58 o 
  10   9   5        1.24        0.56      3.23 o 
   0  10   5       58.09       59.78      1.33 o 
   1  10   5       98.41       94.63      1.31 o 
   2  10   5        0.23        0.22      0.33 o 
   3  10   5      490.17      501.26      5.05 o 
   4  10   5      355.16      354.64      3.99 o 
   5  10   5        0.63        0.83      0.53 o 
   6  10   5        0.29        1.07      0.57 o 
   7  10   5       14.80        9.69      1.17 o 
   8  10   5       56.18       65.99      3.87 o 
   9  10   5       28.35       27.78      3.14 o 
   1  11   5      152.49      151.52      1.89 o 
   2  11   5        7.38        6.07      0.39 o 
   3  11   5      389.46      392.59      4.43 o 
   4  11   5      203.47      215.22      2.81 o 
   5  11   5       12.84       11.97      0.70 o 
   6  11   5        3.16        3.30      0.64 o 
   7  11   5       23.26       18.45      1.25 o 
   8  11   5       25.20       26.40      2.07 o 
   9  11   5       44.99       42.24      5.45 o 
   0  12   5       94.46       84.65      1.97 o 
   1  12   5       43.06       46.17      1.00 o 
   2  12   5      307.03      307.28      3.62 o 
   3  12   5       26.59       25.66      0.77 o 
   4  12   5      157.10      159.09      3.07 o 
   5  12   5       11.92       10.77      0.69 o 
   6  12   5       34.20       35.04      1.75 o 
   7  12   5       32.96       33.41      2.18 o 
   8  12   5       15.11       16.21      2.10 o 
   1  13   5      203.96      202.08      2.68 o 
   2  13   5      674.48      731.87     10.77 o 
   3  13   5        1.08        0.99      0.51 o 
   4  13   5       93.91       83.59      2.32 o 
   5  13   5        0.58       -0.20      1.22 o 
   6  13   5      139.98      152.49      6.46 o 
   7  13   5        6.76        4.43      1.24 o 
   8  13   5       76.81       95.82     10.67 o 
   0  14   5       42.27       38.44      1.58 o 
   1  14   5       42.19       45.07      1.21 o 
   2  14   5       70.15       74.92      2.03 o 
   3  14   5      207.95      220.01      5.35 o 
   4  14   5       90.08       88.29      3.80 o 
   5  14   5       75.80       73.78      3.96 o 
   6  14   5       36.10       27.85      2.47 o 
   7  14   5        2.72        6.24      1.86 o 
   1  15   5       34.28       29.91      1.21 o 
   2  15   5        2.67        1.37      0.58 o 
   3  15   5        2.42        0.72      0.70 o 
   4  15   5        0.99        0.85      0.98 o 
   5  15   5        1.19        2.14      1.41 o 
   6  15   5        0.36        4.64      1.67 o 
   0  16   5       38.95       42.20      3.43 o 
   1  16   5       86.28       88.19      3.57 o 
   2  16   5       41.97       42.50      2.41 o 
   3  16   5       10.56        8.08      1.58 o 
   4  16   5        6.10        4.10      1.64 o 
   5  16   5       17.62       14.54      2.27 o 
   1  17   5       50.81       53.43      3.61 o 
   2  17   5       24.71       19.28      2.58 o 
   3  17   5       21.66       21.31      2.78 o 
   4  17   5        8.48       10.72      2.35 o 
   0  18   5       54.34       46.72      6.89 o 
   1  18   5       16.41       14.14      2.61 o 
   2  18   5       18.38       20.10      3.60 o 
   0   0   6     3632.29     3692.38     34.06 o 
   1   0   6      970.94      932.21      8.40 o 
   2   0   6     5809.63     5873.62     39.05 o 
   3   0   6     3572.68     3845.82     26.91 o 
   4   0   6       48.94       40.68      0.93 o 
   5   0   6      132.29      110.33      2.12 o 
   6   0   6       94.28       87.96      1.58 o 
   7   0   6      132.32      157.32      2.77 o 
   8   0   6       14.23       17.68      1.02 o 
   9   0   6        0.05        6.97      0.92 o 
  10   0   6        2.47        2.83      1.16 o 
  11   0   6       17.44       12.29      4.52 o 
   1   1   6        0.66       -0.26      0.27 o 
   2   1   6     1305.69     1283.13      6.54 o 
   3   1   6        1.21        1.59      0.28 o 
   4   1   6      907.29      925.58      5.97 o 
   5   1   6       71.96       78.86      1.03 o 
   6   1   6       52.16       52.60      0.87 o 
   7   1   6      332.18      330.18      3.46 o 
   8   1   6      529.96      551.37      6.22 o 
   9   1   6      566.65      641.92     14.40 o 
  10   1   6       40.73       43.15      3.17 o 
  11   1   6       34.36       35.63      5.76 o 
   0   2   6     2728.02     2723.62     21.57 o 
   1   2   6     1066.44     1060.26      6.03 o 
   2   2   6       18.52       26.47      0.45 o 
   3   2   6      212.10      223.75      1.64 o 
   4   2   6       16.12       18.00      0.50 o 
   5   2   6       80.49       84.77      1.40 o 
   6   2   6       19.16       19.00      0.56 o 
   7   2   6        9.97        8.15      0.44 o 
   8   2   6       14.75       18.50      0.95 o 
   9   2   6      128.09      139.58      3.47 o 
  10   2   6        6.88        6.85      1.61 o 
  11   2   6        0.43       -1.24      1.76 o 
   1   3   6        0.17        0.45      0.27 o 
   2   3   6      488.01      481.91      3.25 o 
   3   3   6        3.00       11.47      0.78 o 
   4   3   6      151.64      187.47      1.82 o 
   5   3   6       78.22       58.21      1.32 o 
   6   3   6      461.40      443.77      4.71 o 
   7   3   6     1210.78     1215.64     12.63 o 
   8   3   6      192.10      196.17      3.35 o 
   9   3   6       67.65       85.59      2.50 o 
  10   3   6        6.86        5.14      1.47 o 
  11   3   6        6.47        3.71      1.97 o 
   0   4   6      484.39      533.45      5.49 o 
   1   4   6     1085.11     1141.85      6.45 o 
   2   4   6     1171.92     1216.25      6.81 o 
   3   4   6      141.57      171.83      1.52 o 
   4   4   6       14.98        8.38      0.41 o 
   5   4   6      374.08      365.68      3.78 o 
   6   4   6      117.95      105.77      1.63 o 
   7   4   6       99.53       97.43      1.71 o 
   8   4   6        0.06       -0.29      0.42 o 
   9   4   6       58.59       63.49      2.29 o 
  10   4   6       62.25       61.85      6.33 o 
  11   4   6       53.64       49.18      7.91 o 
   1   5   6     1018.79     1083.80      6.18 o 
   2   5   6       30.00       22.63      0.95 o 
   3   5   6       16.36       12.73      0.50 o 
   4   5   6     1132.03     1128.95      9.22 o 
   5   5   6     1435.60     1466.29     12.14 o 
   6   5   6      253.46      244.00      3.01 o 
   7   5   6        8.30        7.62      0.60 o 
   8   5   6       51.73       44.05      1.34 o 
   9   5   6      254.97      292.29     12.19 o 
  10   5   6        9.05        5.89      1.75 o 
   0   6   6     3550.68     3820.87     29.20 o 
   1   6   6     2192.92     2281.76     11.76 o 
   2   6   6      265.96      293.66      2.48 o 
   3   6   6      100.81      121.60      1.50 o 
   4   6   6     1086.30     1085.24      9.06 o 
   5   6   6       40.87       25.73      1.04 o 
   6   6   6       24.38       24.16      0.71 o 
   7   6   6        0.14        0.82      0.51 o 
   8   6   6        9.79       14.45      0.95 o 
   9   6   6       58.86       63.06      3.39 o 
  10   6   6        1.11        3.45      1.61 o 
   1   7   6      140.55      160.69      1.67 o 
   2   7   6      124.36      125.61      1.39 o 
   3   7   6       30.55       28.42      0.66 o 
   4   7   6       50.23       47.79      0.92 o 
   5   7   6       76.68       76.55      1.30 o 
   6   7   6       10.66        6.58      0.60 o 
   7   7   6       48.42       43.67      1.35 o 
   8   7   6       30.11       28.66      1.24 o 
   9   7   6       29.86       27.05      2.40 o 
  10   7   6       27.02       30.29      3.70 o 
   0   8   6      117.58      123.21      1.84 o 
   1   8   6       33.67       40.22      0.72 o 
   2   8   6      151.20      152.16      1.59 o 
   3   8   6       15.63       17.97      0.74 o 
   4   8   6       34.08       39.99      1.00 o 
   5   8   6      231.78      223.15      2.75 o 
   6   8   6      237.94      246.33      3.22 o 
   7   8   6        2.49        1.64      0.89 o 
   8   8   6        4.62        5.11      0.73 o 
   9   8   6       39.32       40.29      3.31 o 
  10   8   6      140.25      147.42     15.46 o 
   1   9   6       19.75       14.75      0.51 o 
   2   9   6      100.96      106.30      1.57 o 
   3   9   6        6.26        7.62      0.46 o 
   4   9   6      463.55      454.66      4.92 o 
   5   9   6      505.58      517.20      5.94 o 
   6   9   6       42.72       56.77      1.43 o 
   7   9   6       95.69      111.21      3.35 o 
   8   9   6        6.45        7.58      0.91 o 
   9   9   6      138.09      158.25     11.33 o 
   0  10   6      249.94      278.34      4.34 o 
   1  10   6      262.24      288.86      3.12 o 
   2  10   6       44.35       38.15      0.80 o 
   3  10   6       22.74       22.79      0.68 o 
   4  10   6     1252.86     1292.93     13.99 o 
   5  10   6      129.05      120.04      1.91 o 
   6  10   6        5.12        5.05      0.66 o 
   7  10   6       18.40       13.55      1.01 o 
   8  10   6       17.16       17.38      1.54 o 
   9  10   6       28.55       34.19      4.43 o 
   1  11   6      264.94      273.22      3.12 o 
   2  11   6        6.24        4.37      0.44 o 
   3  11   6      264.09      287.36      3.52 o 
   4  11   6       17.71       22.89      0.78 o 
   5  11   6       15.30       15.16      0.81 o 
   6  11   6       38.05       36.96      1.44 o 
   7  11   6        0.00       -0.29      1.01 o 
   8  11   6        4.01        5.58      1.52 o 
   9  11   6       10.61        9.73      2.43 o 
   0  12   6       32.01       23.47      1.05 o 
   1  12   6       21.42       20.69      0.85 o 
   2  12   6      219.67      225.25      2.89 o 
   3  12   6      297.42      313.21      5.20 o 
   4  12   6        0.02        0.11      0.51 o 
   5  12   6        0.00        0.02      0.95 o 
   6  12   6       44.61       43.00      2.00 o 
   7  12   6        2.40        1.88      0.93 o 
   8  12   6       21.52       20.86      2.82 o 
   1  13   6       18.81       18.85      0.78 o 
   2  13   6      299.49      325.94      5.34 o 
   3  13   6       69.89       70.23      1.64 o 
   4  13   6        0.40        0.34      0.43 o 
   5  13   6        9.26       10.01      0.99 o 
   6  13   6       13.83       10.28      1.18 o 
   7  13   6       11.07        8.76      1.66 o 
   0  14   6       42.18       45.71      2.16 o 
   1  14   6        1.51        2.21      0.57 o 
   2  14   6        0.64        1.28      0.51 o 
   3  14   6       19.31       19.76      1.07 o 
   4  14   6       74.74       78.23      3.85 o 
   5  14   6       59.24       64.37      4.03 o 
   6  14   6       11.82       11.63      1.87 o 
   7  14   6       23.40       17.61      2.75 o 
   1  15   6       26.63       27.37      1.41 o 
   2  15   6        0.66        0.49      1.04 o 
   3  15   6      116.35      133.75      5.52 o 
   4  15   6        0.53        3.65      1.23 o 
   5  15   6        0.38       -0.74      2.19 o 
   6  15   6        0.39       -0.34      2.00 o 
   0  16   6        0.25        0.72      1.23 o 
   1  16   6      226.36      224.84     10.29 o 
   2  16   6      129.50      134.46      6.71 o 
   3  16   6       47.76       43.05      3.05 o 
   4  16   6        1.81       -0.33      1.26 o 
   5  16   6        3.72        2.41      1.79 o 
   1  17   6       61.77       60.68      4.13 o 
   2  17   6       50.73       47.42      3.91 o 
   3  17   6       15.65       10.20      1.95 o 
   0  18   6        1.29       -0.23      3.74 o 
   1  18   6        0.81       -1.59      2.18 o 
   1   1   7      173.24      187.11      1.66 o 
   2   1   7      162.38      163.44      1.40 o 
   3   1   7     1231.17     1359.37      7.57 o 
   4   1   7       23.94       25.31      0.57 o 
   5   1   7      353.93      322.27      3.00 o 
   6   1   7      185.07      173.61      2.03 o 
   7   1   7      922.11      989.15      9.89 o 
   8   1   7       38.73       43.04      0.99 o 
   9   1   7      168.76      165.80      4.30 o 
  10   1   7       83.34       92.21      6.05 o 
  11   1   7       62.46       61.92      9.83 o 
   0   2   7     1465.84     1495.82     12.25 o 
   1   2   7       33.55       44.85      0.66 o 
   2   2   7     3525.90     3650.15     17.10 o 
   3   2   7      630.63      714.43      4.07 o 
   4   2   7       39.85       43.76      0.72 o 
   5   2   7      333.26      322.91      3.05 o 
   6   2   7        3.91        5.27      0.40 o 
   7   2   7     2454.87     2493.17     23.47 o 
   8   2   7        0.71        0.62      0.91 o 
   9   2   7       45.40       48.61      1.77 o 
  10   2   7       36.63       32.40      3.00 o 
  11   2   7        7.31        7.32      2.09 o 
   1   3   7     2150.10     2319.11     11.69 o 
   2   3   7      197.97      216.38      1.83 o 
   3   3   7      562.15      560.10      4.54 o 
   4   3   7      113.94      110.95      1.33 o 
   5   3   7      151.58      162.23      1.81 o 
   6   3   7       33.18       26.83      0.87 o 
   7   3   7        1.61        1.46      0.90 o 
   8   3   7        2.21        1.76      0.73 o 
   9   3   7        5.86        7.25      0.84 o 
  10   3   7      114.93      132.51      9.81 o 
  11   3   7        4.65        2.77      2.44 o 
   0   4   7       70.73      102.79      1.59 o 
   1   4   7     1481.40     1539.81      8.45 o 
   2   4   7       22.33       23.13      0.64 o 
   3   4   7      137.00      155.70      1.86 o 
   4   4   7       61.11       62.01      0.96 o 
   5   4   7        6.48        2.46      0.41 o 
   6   4   7        0.06       -0.10      0.42 o 
   7   4   7      318.99      326.85      4.26 o 
   8   4   7       88.95       92.18      2.10 o 
   9   4   7       73.90       66.82      3.43 o 
  10   4   7        7.45        6.10      2.07 o 
   1   5   7        6.93        8.80      0.58 o 
   2   5   7      263.24      271.97      2.14 o 
   3   5   7      166.22      180.85      1.86 o 
   4   5   7       65.75       66.84      1.28 o 
   5   5   7        2.89        2.97      0.63 o 
   6   5   7       70.15       59.54      1.16 o 
   7   5   7       68.05       75.84      1.50 o 
   8   5   7        5.84        4.12      0.69 o 
   9   5   7      132.40      113.63      5.45 o 
  10   5   7        4.73        5.54      1.88 o 
   0   6   7       32.74       48.77      1.52 o 
   1   6   7      396.37      389.89      3.70 o 
   2   6   7      684.37      715.95      5.75 o 
   3   6   7        5.29        6.14      0.46 o 
   4   6   7       84.71       89.08      1.39 o 
   5   6   7     1848.48     1859.05     17.31 o 
   6   6   7       18.54       19.08      0.86 o 
   7   6   7      435.64      465.08      7.94 o 
   8   6   7       91.37       93.20      2.68 o 
   9   6   7       14.08       12.78      2.17 o 
  10   6   7       23.62       26.23      3.36 o 
   1   7   7        7.54        3.88      0.37 o 
   2   7   7       68.96       76.11      0.99 o 
   3   7   7      168.63      171.22      1.74 o 
   4   7   7       48.42       43.93      0.93 o 
   5   7   7      945.12      988.75      9.89 o 
   6   7   7      133.31      126.94      2.13 o 
   7   7   7       30.05       27.50      1.07 o 
   8   7   7        1.19        1.22      0.71 o 
   9   7   7       68.65       73.66      5.21 o 
  10   7   7        0.04       -1.59      3.46 o 
   0   8   7       46.75       52.21      1.15 o 
   1   8   7     1664.20     1702.78     13.30 o 
   2   8   7      127.27      122.42      1.44 o 
   3   8   7      566.47      538.86      5.16 o 
   4   8   7      505.02      504.85      5.33 o 
   5   8   7      122.02      123.64      1.95 o 
   6   8   7       28.65       33.76      1.08 o 
   7   8   7       87.11       97.92      2.92 o 
   8   8   7       23.31       23.04      1.55 o 
   9   8   7       98.27      113.49      8.40 o 
  10   8   7       11.01        8.55      2.26 o 
   1   9   7       23.36       20.37      0.50 o 
   2   9   7       16.69       19.39      0.55 o 
   3   9   7      823.27      865.12      8.20 o 
   4   9   7      244.89      253.62      3.54 o 
   5   9   7      153.31      158.18      2.36 o 
   6   9   7        8.97        6.34      0.84 o 
   7   9   7       85.80       86.23      2.78 o 
   8   9   7       13.38       12.27      1.78 o 
   9   9   7        3.42        4.15      1.43 o 
   0  10   7        1.28        0.40      0.56 o 
   1  10   7      483.15      521.18      5.33 o 
   2  10   7       51.84       53.05      1.05 o 
   3  10   7       18.51       15.97      0.88 o 
   4  10   7      161.68      158.76      2.48 o 
   5  10   7      125.28      126.01      2.57 o 
   6  10   7       18.54       20.09      1.01 o 
   7  10   7       74.79       72.83      3.40 o 
   8  10   7        1.26        1.59      0.87 o 
   9  10   7       17.23       13.62      2.92 o 
   1  11   7        0.06        0.43      0.49 o 
   2  11   7      114.71      117.50      1.70 o 
   3  11   7       43.53       46.39      1.10 o 
   4  11   7       91.57       86.96      2.06 o 
   5  11   7      192.65      188.59      4.93 o 
   6  11   7        1.17        1.33      0.64 o 
   7  11   7       63.77       58.06      3.49 o 
   8  11   7        2.27        0.69      1.16 o 
   0  12   7       77.64       74.66      1.95 o 
   1  12   7       73.68       71.77      1.33 o 
   2  12   7        0.85        0.55      0.72 o 
   3  12   7      279.40      296.34      5.04 o 
   4  12   7      244.50      237.13      6.11 o 
   5  12   7        8.06        6.10      1.89 o 
   6  12   7        0.85       -0.12      0.83 o 
   7  12   7       55.75       62.62      4.43 o 
   8  12   7        3.02        1.76      1.63 o 
   1  13   7       10.77        7.63      0.79 o 
   2  13   7        0.64        0.95      0.48 o 
   3  13   7      775.52      823.46     18.33 o 
   4  13   7        3.71        2.23      1.00 o 
   5  13   7       15.36       17.01      1.97 o 
   6  13   7        3.36        1.54      1.13 o 
   7  13   7        0.20       -0.51      1.30 o 
   0  14   7       45.10       44.83      2.20 o 
   1  14   7        0.05        0.06      0.60 o 
   2  14   7       93.00       98.40      2.68 o 
   3  14   7        3.67        3.53      0.80 o 
   4  14   7       41.63       42.65      3.26 o 
   5  14   7        0.22       -0.91      1.02 o 
   6  14   7       24.19       21.91      2.60 o 
   1  15   7      118.61      118.25      4.54 o 
   2  15   7       14.02       14.26      1.60 o 
   3  15   7        1.38        2.62      1.00 o 
   4  15   7        8.32        7.44      1.46 o 
   5  15   7       11.72       11.27      1.73 o 
   6  15   7       14.53       12.10      2.12 o 
   0  16   7        2.26       -0.33      1.39 o 
   1  16   7       12.32       11.89      1.23 o 
   2  16   7        0.99        2.62      1.09 o 
   3  16   7       12.39        6.47      2.31 o 
   4  16   7        1.74        1.46      1.31 o 
   1  17   7        0.00       -0.33      2.90 o 
   2  17   7       21.88       22.42      2.97 o 
   3  17   7        0.59       -1.05      1.62 o 
   0   0   8     4418.31     4769.72     46.09 o 
   1   0   8     1911.68     1931.67     13.35 o 
   2   0   8     3832.58     4143.60     28.30 o 
   3   0   8     1182.94     1236.71     10.24 o 
   4   0   8      340.98      369.14      4.93 o 
   5   0   8       19.14       12.07      1.12 o 
   6   0   8      305.96      327.22      4.80 o 
   7   0   8      239.70      243.39      4.03 o 
   8   0   8       60.86       55.88      2.00 o 
   9   0   8      514.56      571.06     30.88 o 
  10   0   8       21.31       24.04      5.85 o 
   1   1   8        3.17        2.27      0.31 o 
   2   1   8      449.13      440.69      2.98 o 
   3   1   8     1459.00     1482.87     11.78 o 
   4   1   8      235.18      247.82      2.59 o 
   5   1   8      527.77      493.56      4.41 o 
   6   1   8      246.66      218.48      2.54 o 
   7   1   8       87.15       77.33      1.30 o 
   8   1   8      317.60      331.78      5.15 o 
   9   1   8        0.64        1.19      0.64 o 
  10   1   8       17.57       17.30      2.31 o 
   0   2   8     1564.92     1597.97     13.19 o 
   1   2   8      471.03      474.02      3.16 o 
   2   2   8       84.84       77.21      0.89 o 
   3   2   8      143.58      140.54      1.47 o 
   4   2   8      166.58      169.16      1.89 o 
   5   2   8      294.93      297.17      2.88 o 
   6   2   8        1.31        0.96      0.42 o 
   7   2   8       40.17       38.68      0.92 o 
   8   2   8       58.25       53.94      1.33 o 
   9   2   8       16.01       15.60      1.32 o 
  10   2   8        1.54        2.05      2.17 o 
   1   3   8       18.43       18.83      0.51 o 
   2   3   8        0.93        1.06      0.45 o 
   3   3   8      305.94      336.93      3.83 o 
   4   3   8      537.96      562.40      4.86 o 
   5   3   8       83.59       77.35      1.14 o 
   6   3   8      238.24      256.20      3.00 o 
   7   3   8        5.57        5.38      0.75 o 
   8   3   8      125.53      121.84      2.18 o 
   9   3   8       15.14       16.43      1.21 o 
  10   3   8        2.50        4.83      2.20 o 
   0   4   8        0.10        0.34      0.48 o 
   1   4   8     1788.10     1820.77      9.68 o 
   2   4   8       60.98       73.97      1.12 o 
   3   4   8      119.53      127.10      1.56 o 
   4   4   8        6.13        7.48      0.57 o 
   5   4   8       34.04       31.48      0.83 o 
   6   4   8      688.25      712.94      8.53 o 
   7   4   8      145.51      154.16      2.46 o 
   8   4   8       43.58       32.90      1.35 o 
   9   4   8       65.54       64.63      3.37 o 
  10   4   8       79.09       75.95      7.09 o 
   1   5   8        3.32        0.73      0.35 o 
   2   5   8       21.99       26.74      0.75 o 
   3   5   8      197.24      204.82      2.17 o 
   4   5   8     1253.93     1275.88     11.19 o 
   5   5   8      348.37      350.89      4.05 o 
   6   5   8      629.92      657.54      7.85 o 
   7   5   8      375.06      378.59      6.63 o 
   8   5   8       13.77       12.35      0.88 o 
   9   5   8        5.99        5.73      1.27 o 
  10   5   8       24.22       20.55      3.12 o 
   0   6   8     1068.33     1179.84     15.33 o 
   1   6   8      442.36      439.89      4.13 o 
   2   6   8       28.63       39.69      0.76 o 
   3   6   8       58.77       60.59      0.88 o 
   4   6   8      244.66      231.19      2.87 o 
   5   6   8      363.99      350.00      4.14 o 
   6   6   8       24.39       22.12      0.89 o 
   7   6   8       46.90       45.99      1.32 o 
   8   6   8        6.91        3.62      1.01 o 
   9   6   8       43.22       44.72      3.43 o 
  10   6   8        2.79        4.53      1.68 o 
   1   7   8      131.55      123.18      1.56 o 
   2   7   8       30.59       32.16      0.67 o 
   3   7   8        1.09        1.97      0.35 o 
   4   7   8      275.93      279.82      3.32 o 
   5   7   8       64.78       53.79      1.20 o 
   6   7   8        7.92        8.61      0.71 o 
   7   7   8        1.41        0.34      0.57 o 
   8   7   8       17.28       14.71      1.21 o 
   9   7   8        0.05       -0.57      1.07 o 
  10   7   8       14.73       21.05      3.29 o 
   0   8   8       27.34       31.19      1.04 o 
   1   8   8      138.25      133.29      1.64 o 
   2   8   8       52.43       54.07      0.92 o 
   3   8   8       72.26       74.18      1.19 o 
   4   8   8      142.54      148.52      2.24 o 
   5   8   8       51.02       51.80      1.51 o 
   6   8   8      387.51      396.33      6.75 o 
   7   8   8        0.13        0.58      0.68 o 
   8   8   8       13.85        9.15      1.82 o 
   9   8   8        1.49        1.79      1.68 o 
   1   9   8       63.35       64.29      1.14 o 
   2   9   8        3.91        3.71      0.42 o 
   3   9   8      517.25      532.00      5.46 o 
   4   9   8      783.83      796.11      9.41 o 
   5   9   8       42.31       39.71      1.23 o 
   6   9   8        1.86        1.44      0.59 o 
   7   9   8       40.58       39.24      2.13 o 
   8   9   8        1.67        1.09      1.21 o 
   9   9   8        0.50       -1.47      1.47 o 
   0  10   8        0.78        0.35      0.49 o 
   1  10   8      214.51      223.13      2.79 o 
   2  10   8        0.18        0.46      0.38 o 
   3  10   8        4.47        3.28      0.38 o 
   4  10   8      853.00      887.07     14.63 o 
   5  10   8        0.07       -0.63      0.66 o 
   6  10   8       66.09       61.00      2.09 o 
   7  10   8       29.12       29.56      1.75 o 
   8  10   8       55.28       56.06      4.58 o 
   1  11   8      716.07      749.21      7.80 o 
   2  11   8      272.66      268.66      3.35 o 
   3  11   8       86.43       84.63      1.81 o 
   4  11   8       13.14       12.23      0.94 o 
   5  11   8       70.73       63.69      2.38 o 
   6  11   8       41.76       37.76      1.88 o 
   7  11   8       54.55       65.27      4.17 o 
   8  11   8       22.57       23.13      4.27 o 
   0  12   8      137.41      125.00      3.53 o 
   1  12   8        5.38        5.41      0.81 o 
   2  12   8       97.85      101.05      2.20 o 
   3  12   8       41.68       44.52      1.53 o 
   4  12   8       38.48       33.52      2.28 o 
   5  12   8       32.57       31.89      1.97 o 
   6  12   8      100.59      101.40      5.79 o 
   7  12   8      112.01      113.42      8.22 o 
   1  13   8      123.44      116.49      3.12 o 
   2  13   8       18.21       20.07      1.17 o 
   3  13   8      244.64      257.62      6.97 o 
   4  13   8       18.96       21.89      1.68 o 
   5  13   8        3.45        4.60      1.35 o 
   6  13   8       14.55       17.11      1.99 o 
   7  13   8        2.94        0.48      1.86 o 
   0  14   8        1.35        2.01      0.92 o 
   1  14   8       75.68       76.83      2.33 o 
   2  14   8       73.24       73.86      3.14 o 
   3  14   8       11.66       10.03      1.48 o 
   4  14   8       49.35       43.79      3.01 o 
   5  14   8        2.72        0.31      1.11 o 
   6  14   8        2.41        2.97      1.83 o 
   1  15   8      341.22      381.24     14.22 o 
   2  15   8       31.34       29.83      2.02 o 
   3  15   8       27.50       18.25      2.65 o 
   4  15   8       10.31        6.86      1.53 o 
   5  15   8        2.14        2.47      1.49 o 
   0  16   8       22.78       21.04      3.43 o 
   1  16   8       11.20       11.91      2.04 o 
   2  16   8       19.23       17.23      1.80 o 
   3  16   8        5.30        3.28      1.41 o 
   4  16   8       43.64       40.24      3.85 o 
   1  17   8       44.15       39.44      4.40 o 
   2  17   8       32.73       32.38      4.01 o 
   1   1   9      237.74      268.13      2.10 o 
   2   1   9       50.27       44.61      0.78 o 
   3   1   9      152.97      141.00      1.74 o 
   4   1   9       48.88       41.52      1.00 o 
   5   1   9       52.26       56.94      1.10 o 
   6   1   9        4.95        3.97      0.47 o 
   7   1   9      246.65      261.75      3.16 o 
   8   1   9      104.05      106.42      2.62 o 
   9   1   9       23.07       19.66      1.44 o 
  10   1   9      222.12      226.68     19.95 o 
   0   2   9     1144.56     1275.03     12.08 o 
   1   2   9      662.55      645.33      4.34 o 
   2   2   9       67.99       59.03      1.07 o 
   3   2   9      273.65      271.37      2.64 o 
   4   2   9     1075.20     1115.31      9.29 o 
   5   2   9      485.50      508.22      5.40 o 
   6   2   9        3.48        3.47      0.39 o 
   7   2   9      178.48      164.55      2.94 o 
   8   2   9       31.19       28.53      1.03 o 
   9   2   9      133.99      138.41      6.86 o 
  10   2   9        7.59       10.44      2.59 o 
   1   3   9      908.77      955.09      8.13 o 
   2   3   9      441.49      421.68      3.94 o 
   3   3   9      189.28      178.05      2.00 o 
   4   3   9      333.56      339.64      3.20 o 
   5   3   9        6.60        7.84      0.40 o 
   6   3   9       52.96       54.80      0.97 o 
   7   3   9       88.02       92.24      2.01 o 
   8   3   9        5.69        3.49      0.61 o 
   9   3   9       35.53       43.38      3.03 o 
  10   3   9      394.10      446.77     37.40 o 
   0   4   9      177.73      163.08      2.58 o 
   1   4   9       59.54       61.35      0.94 o 
   2   4   9      417.28      453.50      4.21 o 
   3   4   9      695.29      692.63      6.17 o 
   4   4   9      117.03      119.61      1.52 o 
   5   4   9       24.96       22.04      0.76 o 
   6   4   9        1.75        0.55      0.50 o 
   7   4   9       85.31       90.19      2.03 o 
   8   4   9      100.57      115.07      3.22 o 
   9   4   9       13.54       13.19      1.48 o 
  10   4   9       88.92       73.84      7.66 o 
   1   5   9      331.28      305.96      3.04 o 
   2   5   9        0.62        1.04      0.44 o 
   3   5   9       25.08       21.23      0.64 o 
   4   5   9      297.92      307.47      3.82 o 
   5   5   9      249.42      245.36      3.17 o 
   6   5   9      126.67      136.28      2.27 o 
   7   5   9       74.02       77.95      1.90 o 
   8   5   9       32.10       27.61      1.57 o 
   9   5   9       69.35       65.77      4.64 o 
  10   5   9        7.42        8.72      2.02 o 
   0   6   9      550.00      616.11      8.23 o 
   1   6   9     1172.57     1205.61     10.14 o 
   2   6   9      102.20      107.62      1.49 o 
   3   6   9       31.74       88.13      3.52 o 
   4   6   9       46.19       49.83      1.76 o 
   5   6   9     1179.24     1226.89     13.56 o 
   6   6   9       14.27       13.25      1.00 o 
   7   6   9        1.44        2.18      0.65 o 
   8   6   9       44.59       45.39      2.58 o 
   9   6   9       21.08       22.36      2.31 o 
  10   6   9       15.77       17.73      3.04 o 
   1   7   9        1.23        0.69      0.38 o 
   2   7   9       90.83       96.33      1.42 o 
   3   7   9      362.51      369.74      4.01 o 
   4   7   9        0.93        0.93      0.64 o 
   5   7   9       19.73       16.82      0.98 o 
   6   7   9      253.06      251.75      4.88 o 
   7   7   9       20.38       19.81      1.10 o 
   8   7   9       51.83       55.87      3.05 o 
   9   7   9        0.42        0.78      2.00 o 
   0   8   9      582.55      592.37      8.53 o 
   1   8   9        0.59        0.59      0.50 o 
   2   8   9        3.09        1.33      0.41 o 
   3   8   9        0.55        0.45      0.30 o 
   4   8   9        3.12        2.63      0.63 o 
   5   8   9      140.90      137.85      2.94 o 
   6   8   9      133.06      136.53      2.97 o 
   7   8   9       16.08       13.34      1.16 o 
   8   8   9       18.39       19.54      1.68 o 
   9   8   9        1.32        0.68      1.17 o 
   1   9   9       18.07       20.05      1.06 o 
   2   9   9       20.94       21.79      0.65 o 
   3   9   9      225.19      225.30      2.90 o 
   4   9   9       19.33       19.76      0.94 o 
   5   9   9      166.41      177.94      3.90 o 
   6   9   9        0.17        3.76      0.74 o 
   7   9   9       90.87       92.92      4.33 o 
   8   9   9       93.72       91.48      6.57 o 
   9   9   9       20.53       24.00      3.59 o 
   0  10   9      443.71      429.44      6.89 o 
   1  10   9      203.25      211.70      2.80 o 
   2  10   9        1.84        1.58      0.39 o 
   3  10   9       54.86       58.07      1.15 o 
   4  10   9        0.66       -0.51      0.61 o 
   5  10   9       76.39       73.88      2.62 o 
   6  10   9        2.18        3.80      0.86 o 
   7  10   9       21.94       21.73      1.78 o 
   8  10   9        8.25        8.53      2.10 o 
   1  11   9       35.80       34.74      0.87 o 
   2  11   9      129.63      132.79      2.53 o 
   3  11   9       46.85       45.86      1.40 o 
   4  11   9       21.48       20.95      1.29 o 
   5  11   9      113.46      117.39      4.23 o 
   6  11   9        9.93       10.56      1.16 o 
   7  11   9      133.53      133.54     10.42 o 
   8  11   9       28.03       25.16      4.04 o 
   0  12   9       39.28       42.46      1.79 o 
   1  12   9       32.14       34.61      1.14 o 
   2  12   9      142.49      145.79      2.76 o 
   3  12   9        0.00        3.73      0.71 o 
   4  12   9       17.58       16.29      2.05 o 
   5  12   9        3.22        3.34      1.08 o 
   6  12   9        1.83       -1.07      1.76 o 
   7  12   9       15.31       10.94      2.18 o 
   1  13   9       15.29       15.67      0.97 o 
   2  13   9      269.02      283.80      6.91 o 
   3  13   9       55.72       48.22      2.64 o 
   4  13   9       35.94       32.94      2.62 o 
   5  13   9        0.79       -1.22      1.73 o 
   6  13   9      229.92      240.22     18.18 o 
   0  14   9      877.30      898.67     42.29 o 
   1  14   9        0.31       -0.27      0.68 o 
   2  14   9        2.34        3.59      1.18 o 
   3  14   9        2.24        0.37      1.07 o 
   4  14   9       10.75        9.22      1.60 o 
   5  14   9        0.00        1.42      1.70 o 
   6  14   9        2.48        2.57      1.59 o 
   1  15   9       68.65       70.03      4.07 o 
   2  15   9       28.32       28.91      2.25 o 
   3  15   9        2.03        4.27      2.02 o 
   4  15   9       16.55       17.36      2.10 o 
   5  15   9       13.42        8.88      1.86 o 
   0  16   9       30.51       19.56      5.93 o 
   1  16   9      201.14      218.76     14.59 o 
   2  16   9        0.78       -0.40      1.39 o 
   3  16   9       35.94       33.93      3.39 o 
   0   0  10     1031.11      914.34     15.97 o 
   1   0  10       13.09       26.24      0.92 o 
   2   0  10      201.76      187.93      2.96 o 
   3   0  10      745.25      763.49      9.84 o 
   4   0  10       67.37       61.44      1.71 o 
   5   0  10        0.30        0.93      0.53 o 
   6   0  10       57.91       46.63      1.77 o 
   7   0  10      161.91      142.52      3.68 o 
   8   0  10      625.63      674.83     20.66 o 
   9   0  10       38.78       35.28      5.18 o 
  10   0  10        5.57        5.78      4.03 o 
   1   1  10      466.56      517.45      4.72 o 
   2   1  10       69.41       74.93      1.09 o 
   3   1  10      577.91      597.37      5.70 o 
   4   1  10       18.84       17.09      0.61 o 
   5   1  10       13.09       11.87      0.64 o 
   6   1  10      139.79      134.75      1.93 o 
   7   1  10        2.94        3.13      0.52 o 
   8   1  10        1.28        0.16      0.58 o 
   9   1  10      118.49      119.74      7.26 o 
  10   1  10        0.41       -2.23      2.23 o 
   0   2  10       22.20       15.32      0.97 o 
   1   2  10        7.62        8.28      0.48 o 
   2   2  10       27.41       30.68      0.70 o 
   3   2  10       35.68       33.10      0.71 o 
   4   2  10       92.53       81.60      1.32 o 
   5   2  10      480.38      491.06      4.95 o 
   6   2  10        9.86        9.11      0.53 o 
   7   2  10       28.52       30.41      0.94 o 
   8   2  10       21.06       21.72      1.02 o 
   9   2  10       10.92        6.23      1.97 o 
  10   2  10       18.78       19.77      3.78 o 
   1   3  10       55.57       46.92      0.92 o 
   2   3  10      470.11      486.88      4.54 o 
   3   3  10      113.02      102.55      1.44 o 
   4   3  10      247.75      254.69      3.10 o 
   5   3  10       54.32       50.20      0.94 o 
   6   3  10        6.33        4.99      0.39 o 
   7   3  10       31.75       23.05      1.34 o 
   8   3  10        3.62        3.29      0.72 o 
   9   3  10       60.82       70.91      5.03 o 
  10   3  10       37.63       47.59      6.64 o 
   0   4  10      418.91      403.02      5.54 o 
   1   4  10      338.68      372.45      3.50 o 
   2   4  10        4.99        5.06      0.42 o 
   3   4  10       57.63       54.59      1.02 o 
   4   4  10      150.71      153.90      2.03 o 
   5   4  10       64.71       63.26      1.28 o 
   6   4  10       34.95       37.10      1.28 o 
   7   4  10        0.29        1.03      0.58 o 
   8   4  10      217.28      230.30      8.69 o 
   9   4  10       38.91       40.75      3.39 o 
  10   4  10        2.92        4.10      1.81 o 
   1   5  10       66.58       62.82      1.11 o 
   2   5  10       33.28       27.45      0.70 o 
   3   5  10      324.85      333.96      3.68 o 
   4   5  10      122.92      110.21      2.19 o 
   5   5  10       49.27       46.22      1.15 o 
   6   5  10        4.85        5.59      0.58 o 
   7   5  10       33.53       35.31      1.33 o 
   8   5  10       39.22       44.76      2.34 o 
   9   5  10        1.77       -1.34      1.34 o 
   0   6  10      508.46      506.68      6.83 o 
   1   6  10       20.03       18.19      0.63 o 
   2   6  10       26.21       25.37      0.73 o 
   3   6  10       36.80       33.45      0.78 o 
   4   6  10      263.36      266.74      3.75 o 
   5   6  10       72.88       75.27      1.60 o 
   6   6  10       68.47       64.54      1.77 o 
   7   6  10        7.85        5.27      0.81 o 
   8   6  10       76.10       87.42      5.02 o 
   9   6  10       23.88       18.73      2.62 o 
   1   7  10        7.14        6.84      0.72 o 
   2   7  10        2.48        2.09      0.49 o 
   3   7  10      138.10      143.48      1.97 o 
   4   7  10      206.02      211.42      3.15 o 
   5   7  10        0.08        0.03      0.57 o 
   6   7  10       11.64       11.55      1.06 o 
   7   7  10        8.86        9.88      1.03 o 
   8   7  10       22.93       22.71      1.95 o 
   9   7  10       15.13       13.59      3.79 o 
   0   8  10       74.92       70.78      1.66 o 
   1   8  10      117.64      108.16      1.62 o 
   2   8  10        7.68        7.59      0.74 o 
   3   8  10      201.02      211.13      2.77 o 
   4   8  10       26.98       20.36      0.79 o 
   5   8  10      164.48      161.01      3.57 o 
   6   8  10       79.32       81.33      2.69 o 
   7   8  10        0.00       -0.26      0.79 o 
   8   8  10       51.37       56.56      4.32 o 
   9   8  10       49.57       40.56      4.94 o 
   1   9  10      102.13      100.90      1.62 o 
   2   9  10       18.10       20.21      0.70 o 
   3   9  10        5.76        5.19      0.40 o 
   4   9  10        0.03        0.65      0.74 o 
   5   9  10      194.74      206.89      5.90 o 
   6   9  10       39.98       33.54      2.08 o 
   7   9  10       53.93       50.14      3.19 o 
   8   9  10       60.64       53.80      5.13 o 
   0  10  10      595.59      596.80      9.39 o 
   1  10  10       27.16       23.31      0.73 o 
   2  10  10       81.80       77.63      1.79 o 
   3  10  10        1.40        1.45      0.70 o 
   4  10  10       74.69       68.86      2.11 o 
   5  10  10      240.19      251.49      7.29 o 
   6  10  10      130.16      141.85      6.58 o 
   7  10  10       69.84       62.37      5.19 o 
   8  10  10       56.30       54.76      7.18 o 
   1  11  10      465.68      472.63      8.12 o 
   2  11  10        7.50        6.81      0.57 o 
   3  11  10        7.27        8.69      0.79 o 
   4  11  10        1.85        0.86      0.95 o 
   5  11  10        3.41        3.13      1.52 o 
   6  11  10        7.63        7.95      1.42 o 
   7  11  10        1.60        1.80      1.53 o 
   0  12  10       62.32       59.25      2.83 o 
   1  12  10       19.36       16.45      0.79 o 
   2  12  10       63.96       65.87      2.42 o 
   3  12  10       33.64       34.22      2.42 o 
   4  12  10        0.38        0.51      1.85 o 
   5  12  10       14.36       12.04      1.87 o 
   6  12  10       76.86       76.18      6.72 o 
   7  12  10      186.78      197.46     21.57 o 
   1  13  10       72.48       69.84      2.95 o 
   2  13  10        0.57        0.26      0.70 o 
   3  13  10       46.46       45.85      2.82 o 
   4  13  10       33.88       32.23      2.69 o 
   5  13  10       46.38       45.19      4.46 o 
   6  13  10       10.14        7.33      1.95 o 
   0  14  10       39.33       49.59      3.58 o 
   1  14  10       30.78       33.61      2.34 o 
   2  14  10       42.05       45.50      2.96 o 
   3  14  10        3.50        1.77      1.64 o 
   4  14  10        3.36        2.41      1.91 o 
   5  14  10        2.48        0.85      1.47 o 
   1  15  10       37.02       35.59      3.00 o 
   2  15  10        0.60       -0.06      1.45 o 
   3  15  10        6.84        5.60      1.77 o 
   4  15  10        2.58        4.45      1.77 o 
   0  16  10        0.01       -0.26      2.36 o 
   1  16  10       56.19       48.17      5.11 o 
   2  16  10        0.22        1.44      1.52 o 
   1   1  11      188.88      179.25      2.06 o 
   2   1  11      517.20      529.30      4.83 o 
   3   1  11      492.90      496.40      5.40 o 
   4   1  11        2.90        4.43      0.55 o 
   5   1  11       13.52       12.88      0.60 o 
   6   1  11      196.48      168.05      3.00 o 
   7   1  11       27.61       22.65      0.91 o 
   8   1  11       39.20       45.74      2.34 o 
   9   1  11       45.06       53.67      4.44 o 
  10   1  11       49.24       51.88      8.79 o 
   0   2  11      242.38      267.76      4.34 o 
   1   2  11      417.93      396.62      4.04 o 
   2   2  11        6.33        8.87      0.82 o 
   3   2  11      107.39      122.40      1.69 o 
   4   2  11       43.29       48.56      1.02 o 
   5   2  11      176.48      157.22      2.26 o 
   6   2  11      871.33      904.69     13.09 o 
   7   2  11        2.44        1.51      0.43 o 
   8   2  11        5.80        2.25      1.02 o 
   9   2  11        3.37        2.68      1.78 o 
   1   3  11       96.45       91.54      1.33 o 
   2   3  11      462.26      481.86      5.73 o 
   3   3  11        3.73        2.64      0.56 o 
   4   3  11      198.58      193.04      2.57 o 
   5   3  11        0.72        0.25      0.47 o 
   6   3  11      262.79      263.79      4.52 o 
   7   3  11      117.69      120.23      3.20 o 
   8   3  11        6.57        5.96      0.91 o 
   9   3  11        5.12        4.83      2.11 o 
   0   4  11        0.61       -0.26      0.67 o 
   1   4  11       31.69       27.47      0.70 o 
   2   4  11      836.23      849.01      8.46 o 
   3   4  11      314.03      324.80      3.71 o 
   4   4  11      267.34      265.48      3.17 o 
   5   4  11       27.24       30.86      0.78 o 
   6   4  11       27.49       25.88      1.01 o 
   7   4  11       89.08       98.96      2.80 o 
   8   4  11       15.81       15.10      1.59 o 
   9   4  11        3.32        2.46      1.40 o 
   1   5  11       25.59       21.10      0.73 o 
   2   5  11      346.58      334.74      3.83 o 
   3   5  11       18.21       13.86      0.62 o 
   4   5  11      350.97      346.84      4.14 o 
   5   5  11       56.45       52.81      1.34 o 
   6   5  11       92.92      108.62      2.46 o 
   7   5  11      101.87      102.40      3.08 o 
   8   5  11       87.09       90.15      4.88 o 
   9   5  11       34.76       41.16      4.52 o 
   0   6  11      119.60      112.38      2.16 o 
   1   6  11        1.21        2.17      0.43 o 
   2   6  11      311.06      311.96      3.59 o 
   3   6  11       23.10       25.58      0.76 o 
   4   6  11      267.17      251.52      3.61 o 
   5   6  11        6.99        7.34      0.72 o 
   6   6  11      177.07      174.02      4.57 o 
   7   6  11        1.13       -0.13      0.75 o 
   8   6  11       14.57        9.71      1.23 o 
   9   6  11        0.48        0.37      1.59 o 
   1   7  11       35.49       30.35      1.02 o 
   2   7  11      349.64      350.80      4.32 o 
   3   7  11       86.31       84.72      1.49 o 
   4   7  11      205.21      223.04      3.34 o 
   5   7  11        1.27        1.05      0.61 o 
   6   7  11       21.66       22.09      1.97 o 
   7   7  11       51.83       47.06      2.55 o 
   8   7  11        9.00        9.26      2.32 o 
   9   7  11        7.96        5.16      1.71 o 
   0   8  11      357.12      352.71      5.81 o 
   1   8  11      122.36      113.20      1.80 o 
   2   8  11        4.98        3.05      0.57 o 
   3   8  11      438.99      464.78      5.41 o 
   4   8  11      144.48      145.33      3.19 o 
   5   8  11      157.77      155.79      4.64 o 
   6   8  11       70.25       71.22      3.66 o 
   7   8  11       82.58       96.41      5.38 o 
   8   8  11       22.48       22.14      2.50 o 
   1   9  11       12.72       12.68      0.65 o 
   2   9  11       14.48       15.99      1.02 o 
   3   9  11       71.24       78.28      1.77 o 
   4   9  11        1.72        0.03      1.08 o 
   5   9  11      141.93      140.89      4.44 o 
   6   9  11        0.06       -0.24      0.85 o 
   7   9  11       41.73       35.55      2.78 o 
   8   9  11       21.62       19.87      3.45 o 
   0  10  11      375.82      354.49      7.97 o 
   1  10  11       28.99       24.80      0.96 o 
   2  10  11       65.82       70.38      1.65 o 
   3  10  11        0.61       -0.44      0.50 o 
   4  10  11       58.52       60.00      2.48 o 
   5  10  11       37.22       41.77      2.44 o 
   6  10  11        7.45        9.04      1.58 o 
   7  10  11       12.49       12.02      1.96 o 
   1  11  11        0.24       -0.41      0.41 o 
   2  11  11       23.07       23.47      1.04 o 
   3  11  11        4.97        6.34      1.26 o 
   4  11  11      246.10      257.07     11.47 o 
   5  11  11        7.99        6.37      1.47 o 
   6  11  11       12.57       11.10      1.96 o 
   7  11  11       20.97       21.42      3.28 o 
   0  12  11       14.21       10.16      1.59 o 
   1  12  11       21.84       20.72      1.05 o 
   2  12  11        1.87        2.54      0.89 o 
   3  12  11       56.01       51.49      3.25 o 
   4  12  11       53.86       53.35      4.86 o 
   5  12  11        1.29        0.43      1.45 o 
   6  12  11       45.24       41.85      6.04 o 
   1  13  11        8.22        7.18      0.92 o 
   2  13  11       37.00       33.99      2.43 o 
   3  13  11        1.85        3.31      1.59 o 
   4  13  11        3.32        0.64      1.57 o 
   5  13  11       62.98       64.63      8.23 o 
   0  14  11      576.46      591.59     47.25 o 
   1  14  11       37.66       34.33      2.75 o 
   2  14  11       13.55       14.08      2.54 o 
   3  14  11       41.51       39.61      3.62 o 
   4  14  11        3.38        0.87      2.23 o 
   1  15  11        2.55        1.88      1.60 o 
   2  15  11       89.15       93.28      8.70 o 
   3  15  11        4.08        4.71      1.80 o 
   0   0  12     1168.04     1285.06     24.50 o 
   1   0  12     1768.73     1737.60     22.27 o 
   2   0  12      941.00      930.54     13.62 o 
   3   0  12      102.71      108.94      2.61 o 
   4   0  12      271.82      306.42      5.84 o 
   5   0  12      649.08      613.04     10.25 o 
   6   0  12        3.78        8.41      1.23 o 
   7   0  12        0.06        1.84      0.71 o 
   8   0  12       66.99       70.32      5.55 o 
   9   0  12       96.44      107.90     14.74 o 
   1   1  12      729.70      718.12      7.26 o 
   2   1  12       12.30       10.53      0.58 o 
   3   1  12        3.94        1.82      0.47 o 
   4   1  12      204.96      187.19      2.68 o 
   5   1  12      576.35      547.90      6.61 o 
   6   1  12       11.96       11.16      0.70 o 
   7   1  12        3.94        3.86      0.59 o 
   8   1  12        0.08       -0.04      1.57 o 
   9   1  12        9.75       11.08      5.55 o 
   0   2  12       18.58       15.90      1.13 o 
   1   2  12      392.60      391.59      4.53 o 
   2   2  12       78.04       79.44      1.39 o 
   3   2  12       27.38       20.52      0.70 o 
   4   2  12       10.70        9.03      0.67 o 
   5   2  12       50.84       45.62      1.12 o 
   6   2  12       38.22       35.35      1.04 o 
   7   2  12       13.92       11.29      0.79 o 
   8   2  12        0.00        2.46      1.09 o 
   9   2  12       52.92       59.23      5.99 o 
   1   3  12        0.82        1.19      0.47 o 
   2   3  12      120.98      111.12      1.70 o 
   3   3  12      286.59      309.74      3.73 o 
   4   3  12        7.12        8.95      0.98 o 
   5   3  12      612.00      595.07      9.62 o 
   6   3  12       40.47       41.59      1.65 o 
   7   3  12       53.06       54.70      2.39 o 
   8   3  12       14.91       13.02      1.49 o 
   9   3  12       37.94       44.85      5.43 o 
   0   4  12      116.72      116.39      2.48 o 
   1   4  12      279.93      282.83      3.31 o 
   2   4  12      947.70     1006.24      9.85 o 
   3   4  12      494.59      450.87      5.40 o 
   4   4  12      206.43      209.23      3.12 o 
   5   4  12       19.79       13.41      0.70 o 
   6   4  12        7.55        8.84      0.81 o 
   7   4  12       75.08      102.74      4.07 o 
   8   4  12        3.87        3.39      1.09 o 
   9   4  12       29.27       31.59      3.84 o 
   1   5  12      336.42      335.12      3.86 o 
   2   5  12      427.90      427.84      4.89 o 
   3   5  12      329.64      297.43      3.85 o 
   4   5  12      260.20      258.88      3.54 o 
   5   5  12      125.43      128.14      2.91 o 
   6   5  12        1.33        0.58      1.24 o 
   7   5  12        5.76        8.67      1.00 o 
   8   5  12        7.17        3.28      1.05 o 
   9   5  12       35.71       32.41      3.67 o 
   0   6  12       64.51       47.98      1.40 o 
   1   6  12      191.73      206.81      2.71 o 
   2   6  12       44.04       41.32      1.01 o 
   3   6  12        9.28       15.58      0.90 o 
   4   6  12        0.62        1.57      0.52 o 
   5   6  12        7.25        6.33      0.78 o 
   6   6  12       32.86       32.40      1.49 o 
   7   6  12        4.63        4.54      1.01 o 
   8   6  12       48.62       53.28      4.54 o 
   1   7  12        5.00        2.76      0.49 o 
   2   7  12       14.14        9.59      0.62 o 
   3   7  12      913.70      962.82     14.14 o 
   4   7  12        1.69        1.72      0.63 o 
   5   7  12       11.89        8.64      0.84 o 
   6   7  12        6.61        3.22      0.98 o 
   7   7  12        0.03        0.88      0.89 o 
   8   7  12       23.31       22.44      3.57 o 
   0   8  12       13.79       18.82      1.69 o 
   1   8  12       15.16       19.20      1.10 o 
   2   8  12      377.31      388.96      6.32 o 
   3   8  12      448.26      464.45      7.31 o 
   4   8  12       17.88       17.22      1.28 o 
   5   8  12        6.56        6.78      1.16 o 
   6   8  12        5.65        5.40      1.21 o 
   7   8  12       54.47       71.22      5.03 o 
   8   8  12       29.32       32.69      4.01 o 
   1   9  12       10.62       11.33      1.21 o 
   2   9  12      157.43      154.81      2.91 o 
   3   9  12       87.65       80.22      2.26 o 
   4   9  12       48.27       44.12      2.01 o 
   5   9  12       44.85       37.67      2.28 o 
   6   9  12       35.58       32.24      3.41 o 
   7   9  12       27.57       30.17      3.77 o 
   0  10  12       82.23       76.54      2.40 o 
   1  10  12       12.44       10.57      0.62 o 
   2  10  12       32.63       27.61      1.39 o 
   3  10  12       22.03       26.44      1.70 o 
   4  10  12       11.59       10.10      1.95 o 
   5  10  12       43.26       47.85      3.47 o 
   6  10  12        0.80       -1.36      1.36 o 
   7  10  12       17.05       15.60      2.77 o 
   1  11  12       44.59       35.50      1.33 o 
   2  11  12       33.54       28.22      1.22 o 
   3  11  12       65.40       67.02      3.15 o 
   4  11  12       65.74       65.87      4.94 o 
   5  11  12      116.82      135.45     10.35 o 
   6  11  12        0.02        0.51      2.53 o 
   0  12  12      191.85      184.74     10.28 o 
   1  12  12        0.01        0.14      1.42 o 
   2  12  12       40.83       42.29      2.44 o 
   3  12  12        1.48        1.67      1.50 o 
   4  12  12        0.13        0.67      1.74 o 
   5  12  12       15.57       14.06      2.29 o 
   6  12  12        0.19       -1.05      1.87 o 
   1  13  12       40.36       38.13      2.64 o 
   2  13  12        0.58        1.32      1.39 o 
   3  13  12       21.22       28.74      3.86 o 
   4  13  12       34.25       42.63      4.83 o 
   5  13  12        3.67        4.23      2.51 o 
   0  14  12      100.31       96.86      9.50 o 
   1  14  12       31.01       25.94      2.62 o 
   2  14  12        5.94        4.64      1.72 o 
   3  14  12        0.00        1.82      1.63 o 
   1  15  12       42.04       41.65      4.90 o 
   1   1  13       82.24       77.20      1.42 o 
   2   1  13      508.19      523.74      5.91 o 
   3   1  13       33.51       34.92      1.42 o 
   4   1  13       25.66       19.36      0.78 o 
   5   1  13        2.89        4.19      0.62 o 
   6   1  13      119.01      103.75      2.84 o 
   7   1  13        2.35        1.57      0.71 o 
   8   1  13        1.80        0.24      0.94 o 
   9   1  13       17.45       22.95      6.92 o 
   0   2  13     3318.42     3365.16     48.08 o 
   1   2  13      420.36      399.36      5.01 o 
   2   2  13       56.31       68.98      1.75 o 
   3   2  13      231.63      224.63      3.16 o 
   4   2  13      329.56      268.22      3.61 o 
   5   2  13       42.50       48.77      1.35 o 
   6   2  13        2.04        2.27      0.58 o 
   7   2  13        1.62        1.52      0.74 o 
   8   2  13       13.87       12.86      1.60 o 
   9   2  13        5.81        5.46      2.49 o 
   1   3  13        2.26        2.92      0.53 o 
   2   3  13     1705.62     1727.84     18.09 o 
   3   3  13        1.88        0.62      0.55 o 
   4   3  13      305.40      274.44      4.01 o 
   5   3  13       52.96       53.59      1.58 o 
   6   3  13        7.03        5.31      0.68 o 
   7   3  13       15.77       13.69      1.11 o 
   8   3  13       44.86       54.00      4.74 o 
   9   3  13       46.17       38.84      6.00 o 
   0   4  13      621.89      635.26      9.80 o 
   1   4  13        9.09        7.91      0.59 o 
   2   4  13      522.37      566.38      6.54 o 
   3   4  13      139.04      138.00      2.29 o 
   4   4  13      149.12      147.01      2.95 o 
   5   4  13       14.35       16.39      0.98 o 
   6   4  13       90.98       88.75      2.86 o 
   7   4  13        1.31        2.03      0.82 o 
   8   4  13        3.59        1.32      2.27 o 
   1   5  13      550.96      520.32      6.11 o 
   2   5  13      434.62      428.34      5.24 o 
   3   5  13       34.94       33.78      1.01 o 
   4   5  13       54.61       42.54      1.29 o 
   5   5  13       13.19       10.98      0.66 o 
   6   5  13       12.56        9.75      1.08 o 
   7   5  13        5.29        4.42      0.92 o 
   8   5  13       30.45       35.77      4.33 o 
   0   6  13       21.67       19.29      1.00 o 
   1   6  13        0.01       -0.09      0.50 o 
   2   6  13        0.18        0.41      0.50 o 
   3   6  13       25.42       24.00      1.07 o 
   4   6  13      276.39      245.27      4.30 o 
   5   6  13      137.17      144.88      4.25 o 
   6   6  13        1.54       -0.01      1.05 o 
   7   6  13       12.51       10.41      1.45 o 
   8   6  13       65.72       80.99      8.20 o 
   1   7  13      135.84      135.81      2.57 o 
   2   7  13      798.17      797.71     12.30 o 
   3   7  13        5.04        4.82      0.56 o 
   4   7  13      178.53      161.44      4.03 o 
   5   7  13       37.21       39.17      2.10 o 
   6   7  13      220.09      260.65     13.45 o 
   7   7  13       98.76      108.68      8.76 o 
   8   7  13       43.21       42.34      5.02 o 
   0   8  13       51.29       49.24      2.00 o 
   1   8  13       34.52       30.36      1.03 o 
   2   8  13        0.16        1.30      0.75 o 
   3   8  13        1.17        0.73      0.50 o 
   4   8  13        3.91        3.64      0.81 o 
   5   8  13       40.89       41.10      2.24 o 
   6   8  13       85.96       97.78      5.66 o 
   7   8  13       25.72       28.21      2.89 o 
   1   9  13       91.35       90.30      2.57 o 
   2   9  13      114.19      104.23      2.94 o 
   3   9  13       21.45       16.00      0.91 o 
   4   9  13       63.17       64.44      3.15 o 
   5   9  13       32.52       29.01      2.36 o 
   6   9  13       20.50       28.84      3.30 o 
   7   9  13       28.64       33.53      4.05 o 
   0  10  13       34.73       31.62      2.72 o 
   1  10  13        3.62        4.62      0.60 o 
   2  10  13        4.97        3.36      0.93 o 
   3  10  13       48.97       51.96      2.43 o 
   4  10  13      107.23       96.95      5.92 o 
   5  10  13        2.33        0.05      1.38 o 
   6  10  13       29.18       28.35      4.00 o 
   1  11  13        3.10        2.92      1.01 o 
   2  11  13        2.05       -0.09      0.74 o 
   3  11  13        1.18        0.91      1.48 o 
   4  11  13        1.64       -0.98      1.35 o 
   5  11  13        0.06        1.98      1.65 o 
   6  11  13       86.17       91.37     11.14 o 
   0  12  13       29.41       27.73      2.55 o 
   1  12  13       27.84       26.71      1.98 o 
   2  12  13       50.94       51.69      3.81 o 
   3  12  13        1.08       -0.23      1.54 o 
   4  12  13        6.68        6.56      1.89 o 
   5  12  13        0.00        1.90      1.74 o 
   1  13  13       18.67       16.27      1.81 o 
   2  13  13       20.76       23.83      2.66 o 
   3  13  13        0.01        0.06      2.06 o 
   4  13  13       20.56       28.04      4.67 o 
   0  14  13       68.46       75.64     10.36 o 
   1  14  13        2.19        1.32      1.57 o 
   2  14  13        1.16       -1.00      1.69 o 
   0   0  14     2948.56     3178.51     64.06 o 
   1   0  14      572.62      588.02     10.26 o 
   2   0  14      217.88      205.15      4.59 o 
   3   0  14     1069.32     1106.03     18.19 o 
   4   0  14      102.89       84.00      2.80 o 
   5   0  14      729.29      741.44     23.71 o 
   6   0  14      127.20      100.50      5.27 o 
   7   0  14        8.01        4.36      1.16 o 
   8   0  14        5.49        7.95      2.86 o 
   1   1  14      143.92      129.20      2.16 o 
   2   1  14       83.98       72.57      1.63 o 
   3   1  14      107.45      112.45      2.07 o 
   4   1  14       40.47       32.44      1.08 o 
   5   1  14       43.95       36.93      1.37 o 
   6   1  14        5.29        5.27      0.76 o 
   7   1  14        5.48        4.51      0.88 o 
   8   1  14        5.96        6.11      1.92 o 
   0   2  14      240.64      215.85      5.04 o 
   1   2  14       30.94       29.51      1.05 o 
   2   2  14       25.23       25.87      1.20 o 
   3   2  14        4.06        5.50      0.62 o 
   4   2  14       24.98       21.39      1.14 o 
   5   2  14        2.85        1.97      0.57 o 
   6   2  14       19.08       18.23      1.15 o 
   7   2  14        3.89        2.87      1.04 o 
   8   2  14       32.43       29.61      3.27 o 
   1   3  14      306.17      307.35      4.03 o 
   2   3  14       41.35       40.59      1.11 o 
   3   3  14        0.96        0.80      0.78 o 
   4   3  14        5.24        3.26      0.69 o 
   5   3  14       78.35       68.70      2.59 o 
   6   3  14       41.92       34.20      1.72 o 
   7   3  14       24.15       20.40      2.00 o 
   8   3  14        0.88       -0.57      1.91 o 
   0   4  14     1061.13     1150.09     17.18 o 
   1   4  14       10.64        9.14      0.65 o 
   2   4  14        3.26        2.54      0.85 o 
   3   4  14      674.99      670.98     10.61 o 
   4   4  14       15.43        7.56      0.83 o 
   5   4  14      293.37      288.99      7.22 o 
   6   4  14       14.65        7.98      1.10 o 
   7   4  14       27.23       23.14      2.32 o 
   8   4  14        2.20        1.60      2.19 o 
   1   5  14       61.59       66.17      1.60 o 
   2   5  14      524.46      522.41      8.37 o 
   3   5  14       26.17       36.66      1.16 o 
   4   5  14      167.96      164.21      4.28 o 
   5   5  14        6.77        6.23      0.67 o 
   6   5  14        0.75       -0.22      0.97 o 
   7   5  14       32.17       34.95      3.53 o 
   8   5  14        7.08       10.58      2.67 o 
   0   6  14        2.52        0.77      0.80 o 
   1   6  14        6.99        7.13      0.89 o 
   2   6  14       44.01       52.69      1.47 o 
   3   6  14        8.33       11.31      1.63 o 
   4   6  14      188.05      195.35      5.08 o 
   5   6  14       28.82       24.66      1.73 o 
   6   6  14       59.99       65.72      4.10 o 
   7   6  14        8.82        8.62      1.63 o 
   1   7  14      346.80      341.59      5.79 o 
   2   7  14       90.31       78.67      2.34 o 
   3   7  14      240.44      261.63      6.68 o 
   4   7  14       87.15       80.73      3.33 o 
   5   7  14        2.77        2.25      0.88 o 
   6   7  14        2.04        3.32      1.74 o 
   7   7  14       21.60       19.57      2.39 o 
   0   8  14      184.77      176.02      6.05 o 
   1   8  14      151.01      161.00      4.25 o 
   2   8  14       92.07       88.32      2.72 o 
   3   8  14      301.07      302.80      7.68 o 
   4   8  14        4.92        5.13      1.50 o 
   5   8  14       11.22        8.03      1.44 o 
   6   8  14        8.11        7.30      1.45 o 
   7   8  14       28.98       30.01      3.90 o 
   1   9  14        2.77        3.18      0.83 o 
   2   9  14       89.69       84.64      3.40 o 
   3   9  14        4.89        6.42      0.81 o 
   4   9  14       48.65       46.97      3.23 o 
   5   9  14       11.53        7.91      1.79 o 
   6   9  14        0.06        2.08      1.85 o 
   0  10  14      279.83      293.45     14.43 o 
   1  10  14        2.95        2.17      0.86 o 
   2  10  14        0.93        0.62      0.97 o 
   3  10  14        0.15        1.09      1.27 o 
   4  10  14       72.23       70.04      5.18 o 
   5  10  14        0.21       -1.35      1.59 o 
   1  11  14      122.45      122.15      6.20 o 
   2  11  14       79.86       75.30      4.71 o 
   3  11  14       36.20       29.11      2.92 o 
   4  11  14       37.62       36.89      3.76 o 
   5  11  14      115.49      134.11     14.72 o 
   0  12  14       81.78       65.87      5.91 o 
   1  12  14       65.00       61.73      4.22 o 
   2  12  14       11.34        7.22      1.49 o 
   3  12  14       32.64       27.87      3.24 o 
   4  12  14        8.74        5.16      3.06 o 
   1  13  14        0.00       -0.51      1.15 o 
   2  13  14       22.40       19.99      2.64 o 
   1   1  15       16.48       12.88      0.80 o 
   2   1  15      137.90      130.41      2.85 o 
   3   1  15       28.49       29.02      1.13 o 
   4   1  15       12.01       12.75      0.86 o 
   5   1  15       27.60       20.93      1.21 o 
   6   1  15        2.85        0.78      0.75 o 
   7   1  15        0.21        0.01      1.71 o 
   8   1  15        6.22        4.87      2.22 o 
   0   2  15       89.21       85.33      2.85 o 
   1   2  15      618.05      602.43     10.33 o 
   2   2  15      454.63      492.58      8.23 o 
   3   2  15        3.39        2.41      0.65 o 
   4   2  15        0.28        0.23      0.72 o 
   5   2  15        2.64        1.59      0.69 o 
   6   2  15       32.12       26.76      1.80 o 
   7   2  15        2.08       -0.21      1.24 o 
   8   2  15      129.31      154.99     23.80 o 
   1   3  15      120.61      139.44      2.86 o 
   2   3  15        0.22        1.11      1.15 o 
   3   3  15      190.40      171.09      3.53 o 
   4   3  15        0.88       -0.67      0.67 o 
   5   3  15       21.92       26.98      1.57 o 
   6   3  15       52.48       60.04      3.85 o 
   7   3  15        4.92        2.83      1.35 o 
   0   4  15        5.97        4.29      0.93 o 
   1   4  15       32.19       31.10      1.11 o 
   2   4  15       11.95        8.33      0.74 o 
   3   4  15      110.79      113.79      3.23 o 
   4   4  15       12.51       14.25      0.96 o 
   5   4  15        3.14        1.11      0.74 o 
   6   4  15        0.49        0.43      1.08 o 
   7   4  15       24.11       19.76      2.59 o 
   1   5  15        2.90        2.09      0.82 o 
   2   5  15       61.12       53.01      1.82 o 
   3   5  15        0.75        0.36      0.60 o 
   4   5  15        1.16        0.35      0.63 o 
   5   5  15        2.72        2.26      0.98 o 
   6   5  15        1.82        0.78      1.39 o 
   7   5  15        2.63        5.59      1.58 o 
   0   6  15      143.76      171.76      6.29 o 
   1   6  15       23.73       20.40      1.11 o 
   2   6  15      170.85      177.58      4.91 o 
   3   6  15        3.99        3.03      0.81 o 
   4   6  15       21.67       17.26      1.68 o 
   5   6  15        1.47        1.73      0.96 o 
   6   6  15        0.66        8.08      1.56 o 
   7   6  15        8.30        5.37      2.20 o 
   1   7  15      184.38      176.68      4.76 o 
   2   7  15       73.27       81.45      2.63 o 
   3   7  15      111.03      108.58      4.49 o 
   4   7  15       15.41       11.29      1.25 o 
   5   7  15        7.50        7.64      1.46 o 
   6   7  15       34.48       37.04      3.65 o 
   0   8  15       17.51       15.29      1.51 o 
   1   8  15       99.31       95.15      3.71 o 
   2   8  15       17.48       16.97      1.19 o 
   3   8  15       50.12       64.94      3.16 o 
   4   8  15       24.37       23.46      1.97 o 
   5   8  15       16.52       15.25      2.00 o 
   6   8  15       88.73       85.38      8.73 o 
   1   9  15        7.73        8.25      0.83 o 
   2   9  15       24.18       24.96      1.77 o 
   3   9  15      109.21      101.48      5.91 o 
   4   9  15       74.17       68.91      5.18 o 
   5   9  15       38.45       35.62      4.44 o 
   0  10  15       22.75       19.54      2.30 o 
   1  10  15       80.01       78.61      4.32 o 
   2  10  15       17.70       14.08      1.41 o 
   3  10  15       18.93       18.50      2.20 o 
   4  10  15        0.16        0.19      1.83 o 
   5  10  15        9.95        7.70      1.94 o 
   1  11  15       17.28       15.21      1.49 o 
   2  11  15       16.66       15.51      1.88 o 
   3  11  15        0.39        2.04      1.67 o 
   4  11  15       73.45       80.69      9.98 o 
   0  12  15       39.30       46.43      5.96 o 
   1  12  15       44.34       29.11      3.03 o 
   2  12  15       40.29       36.90      4.35 o 
   0   0  16       13.47       12.74      2.05 o 
   1   0  16       71.36       74.69      2.82 o 
   2   0  16      143.31      128.94      5.32 o 
   3   0  16       28.74       21.74      1.68 o 
   4   0  16       71.96       75.40      4.45 o 
   5   0  16       23.11       20.40      1.99 o 
   6   0  16      303.12      368.99     35.02 o 
   7   0  16       11.94        8.36      4.24 o 
   1   1  16        0.00        0.66      0.67 o 
   2   1  16       15.57       14.19      1.04 o 
   3   1  16      173.35      185.18      4.92 o 
   4   1  16        1.65        2.25      0.72 o 
   5   1  16        0.25        0.56      0.75 o 
   6   1  16       11.95        9.50      1.18 o 
   7   1  16        0.06        2.37      1.72 o 
   0   2  16        1.10       -0.41      0.88 o 
   1   2  16       42.66       40.43      1.86 o 
   2   2  16       28.19       30.50      1.35 o 
   3   2  16        2.84        3.60      0.73 o 
   4   2  16        1.18        0.10      0.74 o 
   5   2  16       34.22       32.66      2.09 o 
   6   2  16        3.81        1.96      1.24 o 
   7   2  16        5.19        1.66      1.32 o 
   1   3  16       60.99       59.34      2.15 o 
   2   3  16        1.60       -0.02      1.03 o 
   3   3  16        0.03        0.08      0.69 o 
   4   3  16        0.80        0.76      0.84 o 
   5   3  16        3.84        6.62      0.99 o 
   6   3  16        3.55        8.90      1.53 o 
   7   3  16        0.33       -0.60      1.61 o 
   0   4  16       42.81       49.09      2.48 o 
   1   4  16        0.70        0.68      0.68 o 
   2   4  16       77.11       91.05      2.99 o 
   3   4  16       41.20       41.85      2.15 o 
   4   4  16        9.07       11.45      1.10 o 
   5   4  16        0.80        2.71      1.08 o 
   6   4  16      125.56      139.99     10.42 o 
   1   5  16       51.37       43.43      1.71 o 
   2   5  16      125.35      130.40      3.96 o 
   3   5  16      439.21      453.59     17.65 o 
   4   5  16        1.76        3.82      0.90 o 
   5   5  16       11.57        6.31      1.32 o 
   6   5  16       32.88       36.91      4.32 o 
   0   6  16        4.77        4.10      1.12 o 
   1   6  16        4.79        2.74      0.80 o 
   2   6  16       16.37       14.48      1.15 o 
   3   6  16        5.34        7.24      1.04 o 
   4   6  16        0.01        0.00      1.04 o 
   5   6  16       31.98       23.96      2.70 o 
   6   6  16       18.60       17.06      2.85 o 
   1   7  16       18.46       13.32      1.03 o 
   2   7  16        0.03        0.10      0.72 o 
   3   7  16        0.04       -0.81      0.81 o 
   4   7  16        3.40        0.75      1.02 o 
   5   7  16        4.83        4.41      1.44 o 
   0   8  16       37.70       32.92      2.80 o 
   1   8  16        1.16        1.50      0.70 o 
   2   8  16       32.41       37.57      2.55 o 
   3   8  16       51.97       56.25      3.79 o 
   4   8  16       19.85       17.72      3.23 o 
   5   8  16       10.71        7.29      2.28 o 
   1   9  16        5.84        4.57      0.83 o 
   2   9  16       10.89       12.04      1.54 o 
   3   9  16       20.41       12.39      2.43 o 
   4   9  16       62.59       70.18      8.03 o 
   0  10  16       27.07       28.54      3.14 o 
   1  10  16       21.42       18.40      1.68 o 
   2  10  16        0.66       -2.44      2.44 o 
   3  10  16        1.13        3.34      1.46 o 
   1  11  16       88.63       90.79      9.24 o 
   2  11  16        1.03        1.33      1.55 o 
   1   1  17       25.20       24.72      1.42 o 
   2   1  17       16.40       15.40      1.22 o 
   3   1  17        9.59        9.07      0.99 o 
   4   1  17        4.63        3.08      1.26 o 
   5   1  17       27.36       27.25      2.41 o 
   6   1  17        3.11        3.63      2.20 o 
   0   2  17       20.67       23.09      2.32 o 
   1   2  17       21.04       19.52      1.26 o 
   2   2  17       38.35       35.65      2.10 o 
   3   2  17       76.87       75.55      3.65 o 
   4   2  17      188.43      204.74     10.62 o 
   5   2  17       50.95       41.38      3.15 o 
   6   2  17      129.41      113.02     12.42 o 
   1   3  17       18.42       17.26      1.26 o 
   2   3  17        6.55        4.98      0.95 o 
   3   3  17        0.53       -0.03      0.91 o 
   4   3  17       37.27       46.90      3.59 o 
   5   3  17       48.28       51.28      4.37 o 
   6   3  17       10.06       13.51      2.55 o 
   0   4  17       27.22       32.94      2.41 o 
   1   4  17        6.96        8.27      1.00 o 
   2   4  17       22.44       31.85      1.85 o 
   3   4  17        5.08        4.26      0.90 o 
   4   4  17       10.80       10.56      1.33 o 
   5   4  17       44.10       46.79      4.01 o 
   6   4  17        1.62       -0.30      1.65 o 
   1   5  17       32.33       35.37      1.87 o 
   2   5  17       12.62        9.31      1.02 o 
   3   5  17       23.49       21.85      1.72 o 
   4   5  17       86.39       99.10      6.89 o 
   5   5  17        0.42        0.04      1.20 o 
   0   6  17      125.49      114.44      8.39 o 
   1   6  17        0.00        0.59      1.01 o 
   2   6  17      134.75      141.54      7.45 o 
   3   6  17       18.44       25.08      1.99 o 
   4   6  17        0.06        2.03      1.13 o 
   5   6  17        0.44        1.93      2.14 o 
   1   7  17        9.03        8.22      1.08 o 
   2   7  17       77.35       90.33      5.48 o 
   3   7  17        2.31        1.99      1.10 o 
   4   7  17        9.41        8.42      3.17 o 
   0   8  17       27.04       29.01      3.06 o 
   1   8  17        7.56        8.32      1.11 o 
   2   8  17        3.73        3.75      1.35 o 
   3   8  17        0.00        1.00      1.55 o 
   4   8  17       17.30       21.07      3.33 o 
   1   9  17        0.17       -0.11      1.23 o 
   2   9  17        9.03        4.65      3.22 o 
   3   9  17       26.18       25.49      3.48 o 
   0  10  17      100.32       84.26     13.17 o 
   1  10  17        8.16        4.22      1.68 o 
   2  10  17       23.04       15.45      2.96 o 
   0   0  18        0.74        6.28      1.89 o 
   1   0  18       14.60       11.24      1.60 o 
   2   0  18      148.14      173.90     13.01 o 
   3   0  18       73.17       80.15      6.15 o 
   4   0  18      125.86      150.87     13.21 o 
   5   0  18       22.79       28.23      5.08 o 
   1   1  18       13.51       21.39      1.56 o 
   2   1  18        3.60        2.78      1.09 o 
   3   1  18       17.99       24.95      2.03 o 
   4   1  18       34.30       38.10      2.92 o 
   5   1  18       40.31       36.59      4.32 o 
   0   2  18        8.87        8.75      1.36 o 
   1   2  18        5.84        4.30      0.92 o 
   2   2  18        8.34        8.33      1.13 o 
   3   2  18        6.38        8.05      1.20 o 
   4   2  18       18.73       18.10      1.81 o 
   5   2  18       19.13       20.83      2.82 o 
   1   3  18       87.86       95.72      5.01 o 
   2   3  18       10.12       13.16      1.42 o 
   3   3  18        0.09        0.67      0.93 o 
   4   3  18        0.00        0.38      1.02 o 
   5   3  18       26.41       32.35      4.13 o 
   0   4  18       10.90       17.14      2.10 o 
   1   4  18       75.96       74.79      4.15 o 
   2   4  18       58.03       71.40      4.37 o 
   3   4  18        6.42        5.79      1.14 o 
   4   4  18        5.49        7.37      1.62 o 
   5   4  18      118.92      133.51     13.78 o 
   1   5  18       23.04       24.21      1.81 o 
   2   5  18        7.19        7.60      1.23 o 
   3   5  18       12.81       12.46      1.55 o 
   4   5  18       51.83       55.17      5.66 o 
   0   6  18      148.86      189.10     17.24 o 
   1   6  18       12.88       15.13      1.61 o 
   2   6  18        3.76        3.27      0.99 o 
   3   6  18        1.03        2.19      1.20 o 
   4   6  18        1.26        5.49      1.70 o 
   1   7  18       75.35       77.61      5.48 o 
   2   7  18        0.01       -0.28      1.40 o 
   3   7  18        0.85        1.92      1.53 o 
   0   8  18       22.49       22.47      3.81 o 
   1   8  18       71.97       72.54      6.66 o 
   2   8  18        0.57       -0.37      1.27 o 
   1   1  19        3.34        4.25      1.02 o 
   2   1  19        1.02        3.38      1.10 o 
   3   1  19        4.88        4.23      1.12 o 
   4   1  19        9.83       12.04      2.00 o 
   0   2  19       40.73       42.14      4.10 o 
   1   2  19       43.31       47.06      3.21 o 
   2   2  19       66.50       87.91      6.23 o 
   3   2  19        5.35        3.18      1.89 o 
   4   2  19        5.39        1.67      2.36 o 
   1   3  19       20.70       23.37      2.06 o 
   2   3  19       42.62       44.12      3.48 o 
   3   3  19        1.72        1.68      1.15 o 
   4   3  19        9.23       15.47      4.95 o 
   0   4  19      200.05      262.28     25.30 o 
   1   4  19        8.85        8.80      1.40 o 
   2   4  19        3.41        3.81      2.91 o 
   3   4  19       22.71       20.87      2.62 o 
   1   5  19       72.34       71.79      6.28 o 
   2   5  19        7.38        6.36      1.47 o 
   3   5  19        5.01        6.44      1.80 o 
   0   6  19       17.37       20.53      3.30 o 
   1   6  19        2.60        0.18      1.11 o 
   2   6  19       33.87       30.07      3.52 o 
   0   0  20        0.13        5.15      3.09 o 
   1   0  20      114.71      112.11     13.69 o 
   2   0  20       19.11       15.84      3.33 o 
   1   1  20       31.50       42.24      4.00 o 
   2   1  20       23.90       21.48      2.77 o 
   0   2  20       34.68       34.31      5.04 o 
   1   2  20       32.65       31.50      3.14 o 
   2   2  20       13.86       11.98      1.86 o 
   1   3  20        4.58        5.25      1.31 o 
   0   4  20       19.31       17.89      3.50 o 
                                                 
